# Supplementary material for: Genomic diversity of Helicobacter pylori populations from different regions of the human stomach
Source: Gut Microbes. 2022 Dec 5;14(1):2152306. doi: 10.1080/19490976.2022.2152306 (PMC9728471; doi:10.1080/19490976.2022.2152306)
Supplement: Supplemental Material [file KGMI_A_2152306_SM1608.zip]

Archive with 28 entries (28 files):
- Suppl Figure and table legends.docx
- SupplFig1.pdf
- SupplFig10.pdf
- SupplFig11.pdf
- SupplFig12.pdf
- SupplFig13.pdf
- SupplFig14.pdf
- SupplFig15.pdf
- SupplFig16.pdf
- SupplFig17.png
- SupplFig18.pdf
- SupplFig19.pdf
- SupplFig2.pdf
- SupplFig20.pdf
- SupplFig21.pdf
- SupplFig22.png
- SupplFig23.pdf
- SupplFig3.pdf
- SupplFig4.pdf
- SupplFig5.pdf
- SupplFig6.pdf
- SupplFig7.pdf
- SupplFig8.pdf
- SupplFig9.pdf
- SupplTable1.xlsx
- SupplTable2.xlsx
- SupplTable3.xlsx
- Table1.xlsx
