# Supplementary material for: Genomic diversity of Helicobacter pylori populations from different regions of the human stomach
Source: Gut Microbes. 2022 Dec 5;14(1):2152306. doi: 10.1080/19490976.2022.2152306 (PMC9728471; doi:10.1080/19490976.2022.2152306)
Supplement: Supplemental Material [file KGMI_A_2152306_SM1608.zip › SupplTable1.xlsx]

## Sheet: Sheet2
Common allele calling pipeline	Minor allele calling pipeline
Sequencing reads were trimmed for Illumina sequencing adapters and adapter read-through using Trimmomatic58. Reads were further trimmed with Sickle59 to Phred 30 with a minimum read length of 50 bp	Sequencing reads were trimmed for Illumina sequencing adapters and adapter read-through using Trimmomatic58. Reads were further trimmed with Sickle59 to Phred 30 with a minimum read length of 50 bp
Bowtie274 (version 2.3.4.3) used to map curated paired-end reads to the consensus assembled genome in ‘”very sensitive mode” with a maximum fragment length of 2000 bp and the number of ambiguous characters allowed between an aligned read was reduced to ~1%.	Bowtie274 used to map curated paired-end reads to the consensus assembled genome in ‘”very sensitive mode” with a maximum fragment length of 2000 bp and the number of ambiguous characters allowed between an aligned read was reduced to ~1%.
SAMtools suite75 (version 1.9) was used to sort sequence alignment and remove PCR duplicates.	SAMtools75 suite was used to sort sequence alignment and remove PCR duplicates.
FreeBayes76 (version 1.3.1) was used with a mapping quality of Phred 34 and base quality of Phred 30.	FreeBayes76 was used with a mapping quality of Phred 34, base quality of Phred 30 and the minimum alternative fraction of reads to support an alternative allele was set to 3%.
Alternative alleles were called only when ≥15 supporting reads were observed in the forward and reverse direction through vcflib77 (version 1.0.0). Insertions and deletions were also filtered out. SNPs located in the first or last 500 bp of an assembled contig were removed manually. SNPs were manually filtered out if they were identified within a repeat region of ≥6 nucleotides where the alternat…	Insertions and deletions were also filtered out through vcflib77. SNPs located in the first or last 500 bp of an assembled contig were removed manually.
