# Supplementary material for: Genomic diversity of Helicobacter pylori populations from different regions of the human stomach
Source: Gut Microbes. 2022 Dec 5;14(1):2152306. doi: 10.1080/19490976.2022.2152306 (PMC9728471; doi:10.1080/19490976.2022.2152306)
Supplement: Supplemental Material [file KGMI_A_2152306_SM1608.zip › SupplTable2.xlsx]

## Sheet: Sheet1
Gene_product	Numer of samples with allelic diversity (N=33)	Total number of allelic sites across all samples (potnetially not all unique sites between samples)
HP0099_Methyl-accepting chemotaxis protein TlpA	15	43
HP1177_Outer membrane protein HopQ	13	93
HP0103_Methyl-accepting chemotaxis protein TlpB	13	64
HP0527_CagY protein	12	52
HP0725_Sialic acid-binding adhesin SabA	11	103
HP1157_Outer membrane protein HopL	11	45
HP0471_Glutathione-regulated potassium-efflux system protein	11	40
HP0876_Iron-regulated outer membrane protein FrpB	10	91
HP1105_Putative lipopolysaccharide biosynthesis protein	10	37
HP0580_Kdo hydrolase subunit 2	10	14
HP1156_Outer membrane protein HopI	10	14
HP1192_Secreted protein involved in flagellar motility HP1192	10	13
HP1198_DNA-directed RNA polymerase subunit beta/beta'	9	159
HP0289_Putative vacuolating cytotoxin (VacA)-like protein ImaA	9	34
HP0464_Type I restriction enzyme R protein HdsR	9	27
HP0605_Outer membrane protein of the hefABC efflux system- HefA	9	20
HP1522_Type II RM system M protein	9	19
HP1432_Histidine and glutamine-rich protein Hpn2	9	17
HP0267_Adenosine deaminase (ADD) HP0267	9	9
HP1550_Preprotein translocase subunit SecD	8	30
HP0863_Plasminogen-binding protein PgbB	8	28
HP0912_Outer membrane protein AlpA/HopC	8	13
HP0278_Guanosine pentaphosphate phosphohydrolase GppA	8	10
HP1048_Translation initiation factor IF-2	8	10
HP0922_Putative vacuolating cytotoxin (VacA)-like protein VlpC	7	118
HP1460_DNA polymerase III subunit alpha DnaE	7	49
HP0846_Type I restriction enzyme R protein HsdR	7	48
HP0207_ATP-binding protein Mpr	7	30
HP0160_Beta lactamase HcpD	7	29
HP0625_4-hydroxy-3-methylbut-2-en-1-yl diphosphate synthase	7	27
HP0499_Phospholipase A	7	23
HP0295_Flagellar hook-associated protein FlgL	7	20
HP1090_DNA translocase FtsK	7	20
HP0066_ATP-binding protein	7	14
HP0705_Excinuclease ABC subunit A UvrA	7	10
HP1470_DNA polymerase I	7	8
HP1490_Co2 resistance protein CorC	6	51
HP1371_Type III restriction enzyme R protein	6	46
HP1521_Type III restriction enzyme	6	44
HP0822_Homoserine dehydrogenase	6	43
HP1541_Transcription-repair coupling factor TrcF	6	41
HP0214_Sodium-dependent transporter	6	40
sasA_Hypothetical protein	6	39
HP1166_Glucose-6-phosphate isomerase Pgi	6	36
HP1243_Blood group antigen binding adhesin BabA	6	35
HP0680_Ribonucleotide-diphosphate reductase subunit alpha	6	33
HP0578_Phosphatidylglycerol-membrane-oligosaccharide glycerophosphotransferase MdoB	6	32
HP0056_Delta-1-pyrroline-5-carboxylate dehydrogenase PutA	6	29
HP1489_Lipase-like protein HP1489	6	29
C694_RS00080_Hypothetical protein	6	28
HP0818_Osmoprotection protein ProWX	6	28
HP0300_Dipeptide ABC transporter permease DppC	6	26
HP1495_Transaldolase	6	24
HP1525_outer membrane protein HorD	6	24
HP1553_ATP-dependent DNA helicase AddA	6	24
recF_Hypothetical protein	6	23
HP0734_Ribosomal protein S12 methylthiotransferase RimO	6	20
HP0121_Phosphoenolpyruvate synthase	6	17
HP0322_Poly E-rich protein ChePep	6	17
HP0547_CagA protein	6	17
HP0961_NAD(P)H-dependent glycerol-3-phosphate dehydrogenase	6	13
HP1461_Cytochrome c551 peroxidase	6	12
HP0642_NAD(P)H-flavin oxidoreductase FrxA	6	11
HP0953_Hypothetical protein HP0953	6	11
HP1412_Hypothetical protein HP1412	6	11
HP0387_Primosome assembly protein PriA	6	8
HP0250_Oligopeptide permease ATPase protein OppD	6	7
HP0512_Glutamine synthetase GlnA	6	7
HP0378_Bifunctional cytochrome c biogenesis protein	5	48
HP0082_Methyl-accepting chemotaxis protein TlpC	5	45
HP0942_D-alanine glycine permease DagA	5	42
HP0033_ATP-dependent C1p protease ClpA	5	40
HP0839_Outer membrane protein P1	5	39
HP0936_Proline/betaine transporter ProP	5	39
HP0786_Preprotein translocase subunit SecA	5	38
HP1252_Oligopeptide ABC transporter periplasmic oligopeptide-binding protein OppA	5	38
HP1527_Periplasmic competence protein ComH	5	35
HP0140_L-lactate permease LctP1	5	32
HP0468_Hypothetical protein HP0468	5	32
HP1523_ATP-dependent DNA helicase RecG	5	32
HP1556_Cell division protein FtsI	5	31
HP0154_Enolase Eno	5	30
HP0774_Tyrosyl-tRNA synthetase	5	30
HP0781_Hypothetical protein HP0781	5	30
HP0020_Carboxynorspermidine decarboxylase	5	29
HP0106_Cystathionine gamma-synthase	5	29
HP0498_Sodium- and chloride-dependent transporter	5	27
HP1503_Putative cation transporting P-type ATPase CopA	5	27
HP0180_Apolipoprotein N-acyltransferase	5	25
HP0599_Methyl-accepting chemotaxis protein	5	25
HP0885_Integral membrane protein MviN	5	25
HP0104_2'-3'-cyclic-nucleotide 2'-phosphodiesterase	5	24
HP0138_Iron-sulfur cluster binding protein	5	23
HP0171_Peptide chain release factor 2 PrfB	5	22
HP0298_Dipeptide ABC transporter- periplasmic dipeptide-binding protein DppA	5	21
HP0583_Predicted coding region HP0583	5	21
HP0714_RNA polymerase factor sigma-54 RpoN	5	21
HP1218_Phosphoribosylamine--glycine ligase PurD	5	20
HP1054_Hypothetical protein HP1054	5	19
HP0025_Outer membrane protein HopD	5	18
HP1365_OmpR family DNA-binding response regulator HP1365	5	18
HP1463_Hypothetical protein HP1463	5	18
HP0973_Hypothetical protein HP0973	5	17
HP1403_Type I restriction enzyme M protein HsdM	5	17
HP0088_RNA polymerase sigma factor RpoD	5	16
HP0486_Outer membrane protein HofC	5	16
HP0768_Molybdenum cofactor biosynthesis protein A MoaA	5	16
HP0102_Glycosyl transferase	5	15
HP1543_ToxR-activated protein TagE1	5	15
HP0655_Protective surface antigen D15	5	14
HP1232_Dihydropteroate synthase FolP	5	14
HP1260_NADH dehydrogenase subunit A	5	14
HP1421_Type IV secretion system ATPase TrbB	5	14
HP0639_7-cyano-7-deazaguanine synthase	5	13
HP1514_Transcription elongation factor NusA	5	12
HP0009_Outer membrane protein HopZ	5	11
HP0194_Triosephosphate isomerase	5	11
HP0208_Lipopolysaccharide biosynthesis protein	5	11
HP0843_Thiamine-phosphate pyrophosphorylase ThiE	5	11
HP0738_D-alanine--D-alanine ligase	5	10
HP0823_Hypothetical protein HP0823	5	10
HP0914_Outer membrane protein HofG	5	10
HP1529_Chromosomal replication initiator protein DnaA	5	9
HP1322_Hypothetical protein HP1322	5	8
HP0604_Uroporphyrinogen decarboxylase HemE	5	7
HP0235_Cysteine-rich protein E- beta-lactamase HcpE	5	6
HP0251_Oligopeptide permease integral membrane protein OppC	5	6
HP0313_Nitrite extrusion protein (narK)	5	6
HP0683_Bifunctional N-acetylglucosamine-1-phosphate uridyltransferase/glucosamine-1-phosphate acetyltransferase	5	6
HP0790_Anti-codon nuclease masking agent PrrB	5	6
HP1321_Hypothetical protein HP1321	5	6
wbnK_Hypothetical protein	5	6
HP0051_Cytosine specific DNA methyltransferase	5	5
HP1329_Cation efflux system protein CzcA	4	71
HP0919_Carbamoyl phosphate synthase large subunit CarB	4	62
HP1213_Polyribonucleotide nucleotidyltransferase	4	57
HP0407_Biotin sulfoxide reductase BisC	4	54
HP1379_ATP-dependent protease La	4	48
HP0213_tRNA uridine 5-carboxymethylaminomethyl modification enzyme GidA	4	46
HP0210_Chaperone protein HtpG	4	44
HP0141_L-lactate permease LctP2	4	41
HP0422_Arginine decarboxylase	4	38
HP0617_Aspartyl-tRNA synthetase	4	38
HP0238_Prolyl-tRNA synthetase	4	37
HP0648_UDP-N-acetylglucosamine 1-carboxyvinyltransferase MurA	4	36
HP0830_Aspartyl/glutamyl-tRNA amidotransferase subunit A GatA	4	35
HP0264_ATP-dependent Clp protease- ATP-binding subunit ClpB	4	34
HP0355_GTP-binding protein LepA	4	34
HP0470_Oligoendopeptidase F PepF	4	32
HP0926_tRNA pseudouridine synthase D	4	32
HP0487_Outer membrane protein HofD	4	31
HP1491_Phosphate permease	4	31
HP0586_Hypothetical protein HP0586	4	30
HP0791_Cadmium-transporting ATPase CadA	4	30
HP0948_Hypothetical protein HP0948	4	30
HP1180_Pyrimidine nucleoside transport protein NupC	4	30
HP1366_Type IIS restriction enzyme R protein (MboIIR)	4	30
HP1387_DNA polymerase III subunit epsilon DnaQ	4	30
HP1342_Outer membrane protein HopN	4	29
HP0319_Arginyl-tRNA synthetase	4	28
HP0621_Recombination and DNA strand exchange inhibitor protein MutS	4	28
HP0854_Guanosine 5'-monophosphate oxidoreductase GuaC	4	28
HP0884_Hypothetical protein HP0884	4	28
HP0100_Hypothetical protein HP0100	4	27
HP0114_Motility accessory factor	4	27
HP0239_Glutamyl-tRNA reductase	4	27
HP0629_Hypothetical protein HP0629	4	27
HP0770_Flagellar biosynthesis protein FlhB	4	27
HP0022_Lipid A phosphoethanolamine transferase	4	26
HP0758_Histidine permease	4	26
HP0889_Iron(III) dicitrate ABC transporter permease FecD	4	26
HP1361_Competence locus E ComE	4	26
HP1452_tRNA modification GTPase TrmE	4	26
HP0366_UDP-4-keto-6-deoxy-N-acetylglucosamine 4-aminotransferase	4	25
HP0654_Menaquinone biosynthesis protein- SCO4494 family	4	24
HP0690_Acetyl-CoA acetyltransferase	4	24
HP1114_Excinuclease ABC subunit B UvrB	4	24
HP1274_Paralysed flagella protein PlfA	4	24
HP1352_Adenine specific DNA methyltransferase	4	24
HP0773_2-nitropropane dioxygenase	4	23
HP1254_Biotin synthase BioC	4	23
HP0394_UDP-2-3-diacylglucosamine hydrolase	4	22
HP0908_Flagellar hook protein FlgE	4	22
HP0416_Cyclopropane fatty acid synthase	4	21
HP1017_Amino acid permease RocE	4	21
HP1167_Outer membrane protein HofH	4	21
HP0772_N-acetylmuramoyl-L-alanine amidase AmiA	4	20
HP0493_Phospho-N-acetylmuramoyl-pentapeptide- transferase	4	19
HP0775_Penta-phosphate guanosine-3'-pyrophosphohydrolase	4	19
HP0777_Uridylate kinase PyrH	4	19
HP0858_Bifunctional protein hldE (D-beta-D-heptose 7-phosphate kinase/D-beta-D-heptose 1-phosphate adenosyltransferase)	4	19
HP1364_Signal-transducing protein- histidine kinase	4	19
HP0190_Phospholipase D-family protein	4	18
HP0476_Glutamyl-tRNA synthetase	4	18
HP0749_Cell division protein FtsX	4	18
der_Hypothetical protein	4	17
HP0302_Dipeptide ABC transporter ATP-binding protein DppF	4	17
HP0472_Outer membrane protein HorE	4	17
HP0500_DNA polymerase III subunit beta	4	17
HP0701_DNA gyrase subunit A	4	17
HP1089_Hypothetical protein HP1089	4	17
HP1386_Ribulose-phosphate 3-epimerase	4	17
HP0357_Short chain alcohol dehydrogenase	4	16
HP0382_Putative zinc-metallo protease	4	16
HP0401_3-phosphoshikimate 1-carboxyvinyltransferase	4	16
HP0193_Fumarate reductase cytochrome b-556 subunit FrdC	4	15
HP0796_Outer membrane protein HorG	4	15
HP1372_Rod shape-determining protein MreC	4	15
HP0660_Hypothetical protein HP0660	4	14
HP0941_Alanine racemase	4	14
HP1226_Coproporphyrinogen III oxidase HemN	4	14
HP1350_Carboxyl-terminal protease	4	14
HP1373_Rod shape-determining protein MreB	4	14
HP0211_Beta-lactamase HcpA	4	13
HP0737_Phosphatidylglycerophosphatase A PgpA	4	13
HP0906_Flagellar hook-length control protein	4	13
HP1168_Carbon starvation protein A CstA	4	13
smc_Hypothetical protein	4	13
HP0229_Outer membrane protein HopA	4	12
HP0623_UDP-N-acetylmuramate-L-alanine ligase MurC	4	12
HP1083_Outer membrane protein HofB	4	12
HP1562_Iron(III) ABC transporter- periplasmic iron-binding protein CeuE2	4	12
HP1082_Multidrug resistance protein MsbA	4	11
HP1084_Aspartate carbamoyltransferase PyrB	4	11
HP1251_Oligopeptide ABC transporter permease OppB	4	11
HP0028_Hypothetical protein HP0028	4	9
HP0030_Hypothetical protein HP0030	4	9
HP0379_Alpha1-3-fucosyltransferase FutA	4	9
HP0874_Hypothetical protein HP0874	4	9
HP0963_Putative ATPase	4	9
HP1227_Cytochrome c-553	4	9
HP1250_Hypothetical protein HP1250	4	9
HP0887_Vacuolating cytotoxin VacA	4	8
HP0063_Hypothetical protein HP0063	4	7
HP0071_Urease accessory protein UreI	4	7
HP0291_Chorismate mutase/prephenate dehydratase PheA	4	7
HP0544_CagE protein	4	7
HP0597_Penicillin-binding protein 1A	4	7
HP0763_Signal recognition particle-docking protein FtsY	4	7
HP0939_Amino acid ABC transporter permease	4	7
HP1338_Nickel responsive regulator NikR	4	7
HP1457_Hypothetical lipprotein HP1457	4	7
HP0166_Response regulator ArsR	4	6
HP0890_Short-chain oxidoreductase VdlC	4	6
HP1141_Methionyl-tRNA formyltransferase	4	6
HP1199_50S ribosomal protein L7/L12	4	6
HP1409_Hypothetical protein HP1409	4	6
HP0073_Urease subunit alpha	4	5
HP0134_3-deoxy-7-phosphoheptulonate synthase	4	5
HP0223_DNA repair protein RadA	4	5
HP0626_2-3-4-5-tetrahydropyridine-2-carboxylate N-succinyltransferase	4	5
HP0695_Hydantoin utilization protein A HyuA	4	5
HP0697_Acetone carboxylase subunit gamma	4	5
HP0731_LeoA protein	4	5
HP0783_Hypothetical protein HP0783	4	5
HP1125_Peptidoglycan-associated lipoprotein PalA	4	5
HP1416_Lipopolysaccharide 1-2-glucosyltransferase	4	5
HP1479_Hypothetical protein HP1479	4	5
HP0108_Predicted coding region HP0108	4	4
HP0130_Hypothetical protein HP0130	4	4
HP0350_Hypothetical protein HP0350	4	4
HP0513_Hypothetical protein HP0513	4	4
HP0602_3-methyladenine DNA glycosylase	4	4
HP0850_Type I restriction-modification system- M subunit HdsM	4	4
HP0913_Outer membrane protein AlpB/HopB	4	4
HP1057_Hypothetical protein HP1057	4	4
HP1195_Elongation factor G	4	4
HP1471_Type IIS restriction enzyme R protein (BCGIB)	4	4
HP1400_Iron(III) dicitrate transport protein FecA3	3	64
HP0209_Outer membrane protein HofA	3	58
HP0392_Histidine kinase CheA	3	44
HP0109_Molecular chaperone DnaK	3	43
HP0977_Peptidyl-prolyl cis-trans isomerase D PpiD	3	42
HP0658_Aspartyl/glutamyl-tRNA amidotransferase subunit B	3	40
HP0192_Fumarate reductase flavoprotein subunit FrdA	3	39
HP1241_Alanyl-tRNA synthetase	3	38
HP0397_Phosphoglycerate dehydrogenase SerA	3	37
HP0415_Potassium efflux system protein/Small-conductance mechanosensitive channel	3	35
HP0247_ATP-dependent RNA helicase	3	34
HP0370_Biotin carboxylase AccC	3	34
HP0657_Processing protease YmxG	3	34
HP0974_2-3-bisphosphoglycerate-independent phosphoglycerate mutase	3	34
HP0317_Outer membrane protein BabC/HopU	3	33
HP0348_Single-stranded-DNA-specific exonuclease RecJ	3	30
HP0649_Aspartate ammonia-lyase AspA	3	30
HP1026_Recombination factor protein RarA	3	30
HP1100_6-phosphogluconate dehydratase	3	30
HP1206_Multidrug resistance protein HetA	3	30
HP0075_Phosphoglucosamine mutase	3	28
HP0465_Hypothetical protein HP0465	3	28
HP0497_Sodium- and chloride-dependent transporter	3	28
HP1552_Sodium:Proton antiporter NhaA	3	28
HP0294_Acylamide amidohydrolase AmiE	3	26
HP0829_Inosine 5'-monophosphate dehydrogenase GuaB	3	26
HP0972_Glycyl-tRNA synthetase subunit beta	3	26
HP1103_Glucokinase	3	26
HP1263_NADH dehydrogenase subunit D	3	26
HP0570_Cytosol aminopeptidase (Leucine aminopeptidase) PepA	3	25
HP1468_Branched-chain amino acid aminotransferase IlvE	3	25
HP0142_A/G-specific adenine glycosylase MutY	3	24
HP0301_Dipeptide ABC transporter- ATP-binding protein DppD	3	24
HP0736_Putative aminotransferase SerC	3	24
HP0788_Outer membrane protein HofF	3	24
HP0886_Cysteinyl-tRNA synthetase	3	24
HP1430_Ribonuclease J	3	24
HP1465_ABC transporter ATP-binding protein	3	24
HP0048_Transcriptional regulator HypF	3	23
HP0233_Glutathionylspermidine synthase	3	23
HP0399_30S ribosomal protein S1	3	23
HP0666_Anaerobic glycerol-3-phosphate dehydrogenase subunit C GlpC	3	23
HP0879_Hypothetical protein HP0879	3	23
HP0910_Adenine specific DNA methyltransferase	3	23
HP1069_Cell division protein FtsH	3	23
HP1256_Ribosome recycling factor	3	23
HP1555_Elongation factor Ts	3	23
HP0663_Chorismate synthase AroC	3	22
HP0710_Outer membrane protein HomA	3	22
HP0787_Lipoprotein release system transmembrane protein LolC	3	22
HP0921_Glyceraldehyde-3-phosphate dehydrogenase	3	22
HP1571_Rare lipoprotein A RlpA	3	22
HP0402_Phenylalanyl-tRNA synthetase subunit beta PheT	3	21
HP0466_Hypothetical protein HP0466	3	21
HP0624_N-succinyldiaminopimelate aminotransferase	3	21
HP0686_Iron(III) dicitrate transport protein FecA	3	21
HP1091_Alpha-ketoglutarate permease	3	21
HP1228_Dinucleoside polyphosphate hydrolase	3	21
HP1327_Outer membrane protein HefG	3	21
HP1453_Outer membrane protein HomD	3	21
HP0867_Lipid-A-disaccharide synthase	3	20
HP1035_Flagellar biosynthesis regulator FlhF	3	20
HP1124_Periplasmic protein HP1124	3	20
HP0003_2-dehydro-3-deoxyphosphooctonate aldolase	3	19
HP0946_Sodium:Proton Antiporter NhaC	3	19
HP1088_Transketolase	3	19
HP1545_Folylpolyglutamate synthase FolC	3	19
HP0494_UDP-N-acetylmuramoyl-L-alanyl-D-glutamate synthetase	3	18
HP0047_Hydrogenase expression/formation protein HypE	3	17
HP0170_Hypothetical protein HP0170	3	17
HP0220_Cysteine desulfurase NifS	3	17
HP0237_Porphobilinogen deaminase HemC	3	17
HP0360_UDP-glucose 4-epimerase	3	17
HP0376_Ferrochelatase HemH	3	17
HP0672_Aspartate aminotransferase	3	17
HP0742_Ribose-phosphate pyrophosphokinase PrsA	3	17
HP0888_Iron(III) dicitrate transporter- ATP-binding protein FecE	3	17
HP0951_Putative recombination protein RecO	3	17
HP0958_Zinc ribbon domain-containing protein	3	17
HP0978_Cell division protein FtsA	3	17
HP1467_Predicted membrane protein HP1467	3	17
HP0092_Type II restriction enzyme M protein HsdM	3	16
HP0172_Molybdopterin biosynthesis protein MoeA	3	16
HP0671_Outer membrane protein HorF	3	16
HP0717_DNA polymerase III subunits gamma and tau	3	16
HP0795_Trigger factor	3	16
HP0832_Spermidine synthase SpeE	3	16
HP0851_Integral membrane protein HP0851	3	16
HP0950_Acetyl-CoA carboxylase subunit beta	3	16
HP1174_Glucose/galactose transporter GluP	3	16
HP1392_Fibronectin/fibrinogen-binding protein	3	16
HP1472_Type IIS restriction enzyme M protein Mod	3	16
HP1493_Hypothetical protein HP1493	3	16
HP1494_UDP-N-acetylmuramoylalanyl-D-glutamate--2- 6-diaminopimelate ligase	3	16
HP0155_H+/Na+ translocating NADH Dehydrogenase	3	15
HP0181_Membrane protein required for colicin V production	3	15
HP0234_Integral membrane protein	3	15
HP0290_Diaminopimelate decarboxylase LysA	3	15
HP0293_Para-aminobenzoate synthetase PabB	3	15
HP0474_Molybdenum ABC transporter ModB	3	15
HP0699_Hypothetical protein HP0699	3	15
HP0798_Molybdenum cofactor biosynthesis protein MoaC	3	15
HP1020_Bifunctional 2-C-methyl-D-erythritol 4-phosphate cytidylyltransferase/2-C-methyl-D-erythritol 2-4-cyclodiphosphate synthase	3	15
HP1030_Flagellar motor switch protein FliY	3	15
HP1164_Thioredoxin reductase TrxB	3	15
HP1265_NADH dehydrogenase I subunit F	3	15
HP1299_Methionine aminopeptidase	3	15
HP1330_Branched-chain amino acid transport protein AzlD	3	15
HP1487_ABC-2 type transport system permease protein	3	15
HP1502_Translocation protein- low temperature	3	15
HP0381_Protoporphyrinogen oxidase (methyltransferase)	3	14
HP1544_ToxR-activated protein TagE2	3	14
HP0715_ABC transporter ATP-binding protein LptB	3	13
HP0716_tRNA threonylcarbamoyl adenosine modification protein	3	13
HP0750_Hypothetical protein HP0750	3	13
HP0859_ADP-glyceromanno-heptose 6-epimerase	3	13
HP1087_Bifunctional riboflavin kinase/FMN adenylyltransferase	3	13
HP1287_Transcriptional regulator TenA	3	13
HP0152_Succinyl-CoA ligase [ADP-forming] subunit alpha	3	12
HP0248_Hypothetical membrane protein HP0248	3	12
HP0330_Ketol-acid reductoisomerase IlvC	3	12
HP0463_Type I restriction enzyme M protein HdsM	3	12
HP0572_Adenine phosphoribosyltransferase	3	12
HP0726_Outer membrane protein HP0726	3	12
HP1027_Ferric uptake regulation protein FUR	3	12
HP1221_Undecaprenyl pyrophosphate synthase UppS	3	12
HP0089_5'-methylthioadenosine/S-adenosylhomocysteine nucleosidase	3	11
HP1178_Purine nucleoside phosphorylase DeoD	3	11
HP1407_Putative ribonuclease N	3	11
HP1450_Membrane protein insertase YidC	3	11
HP0045_Nodulation protein (nolK)	3	10
HP0049_Agmatine deiminase	3	10
HP0418_Ferrochelatase	3	10
HP0593_Adenine specific DNA methyltransferase	3	10
HP0616_Chemotaxis protein (cheV)	3	10
HP0852_Putative HrgA like protein	3	10
HP1118_Gamma-glutamyltransferase Ggt	3	10
HP1291_Thiamine pyrophosphokinase	3	10
HP1548_Monovalent Cation:Proton Antiporter-3 Cpa3	3	10
HP0136_Bacterioferritin comigratory protein	3	9
HP0266_Dihydroorotase PyrC	3	9
HP0380_Glutamate dehydrogenase GdhA	3	9
HP0925_Recombination protein RecR	3	9
HP0928_GTP cyclohydrolase I	3	9
HP1212_F0F1 ATP synthase subunit C AtpE	3	9
HP1281_Anthranilate synthase component II	3	9
HP1311_50S ribosomal protein L29	3	9
HP1349_Putative periplasmic protein HP1349	3	9
HP0004_Carbonic anhydrase	3	8
HP0097_Hypothetical protein HP0097	3	8
HP0112_L-fuculose-1-phosphate aldolase FucA	3	8
HP0123_Threonyl-tRNA synthetase ThrS	3	8
HP0283_3-dehydroquinate synthase AroB	3	8
HP0354_1-deoxy-D-xylulose-5-phosphate synthase	3	8
HP0492_Neuraminyllactose-binding hemagglutinin	3	8
HP0581_Dihydroorotase PyrC	3	8
HP0646_UTP-glucose-1-phosphate uridylyltransferase GalU	3	8
HP0817_Hypothetical protein HP0817	3	8
HP1102_6-phosphogluconolactonase	3	8
HP1225_Camphor resistance protein CrcB	3	8
HP1560_Lipid II flippase FtsW	3	8
HP0061_Hypothetical protein HP0061	3	7
HP0467_Integral membrane protein HP0467	3	7
HP0589_2-oxoglutarate-acceptor oxidoreductase subunit OorA	3	7
HP0638_Outer membrane protein HopH	3	7
HP0785_Outer-membrane lipoprotein carrier protein LolA	3	7
HP0821_Excinuclease ABC subunit C UvrC	3	7
HP1098_Beta-lactamase HcpC	3	7
HP1554_30S ribosomal protein S2	3	7
HP0257_Hypothetical secreted protein HP0257	3	6
HP1313_30S ribosomal protein S3	3	6
HP0159_Lipopolysaccharide 1-2-glucosyltransferase	3	5
HP0258_RIP metalloprotease RseP	3	5
HP0386_Uncharacterized protein HP0386	3	5
HP0508_Plasminogen-binding protein PgbA	3	5
HP1203a_Preprotein translocase subunit SecE	3	5
HP1270_NADH dehydrogenase subunit K	3	5
HP1524_Hypothetical lipoprotein HP1526	3	5
HP0254_Outer membrane protein HopG	3	4
HP0275_ATP-dependent nuclease AddB	3	4
HP0393_Chemotaxis protein CheV	3	4
HP0603_Hypothetical protein HP0603	3	4
HP0709_Acetolactate synthase 3 regulatory subunit	3	4
HP0711_Competence protein ComGF	3	4
HP0764_Proteobacterial sortase system OmpA family protein	3	4
HP0853_ABC transporter ATP-binding protein YheS	3	4
HP1024_Co-chaperone-curved DNA binding protein A	3	4
HP1107_Outer membrane protein HorH	3	4
HP1417m_metal-dependent hydrolase	3	4
HP1478_DNA helicase II UvrD	3	4
HP1513_Selenocysteine synthase SelA	3	4
HP0026_Type II citrate synthase	3	3
HP0117_Radical SAM domain-containing protein	3	3
HP0135_Hypothetical protein HP0135	3	3
HP0212_Succinyl-diaminopimelate desuccinylase	3	3
HP0255_Adenylosuccinate synthetase PurA	3	3
HP0388_tRNA (cmo5U34)-methyltransferase	3	3
HP0409_GMP synthase GuaA	3	3
HP0478_Adenine specific DNA methyltransferase	3	3
HP0479_Non-functional type II restriction endonuclease	3	3
HP0501_DNA gyrase subunit B GyrB	3	3
HP0541_CagH protein	3	3
HP0550_Transcription termination factor Rho	3	3
HP0553_23S rRNA methyltransferase	3	3
HP0557_Acetyl-CoA carboxylase carboxyltransferase subunit alpha	3	3
HP0600_Multidrug resistance protein SpaB	3	3
HP0776_DNA-directed RNA polymerase subunit omega	3	3
HP0807_Iron(III) dicitrate transport protein FecA	3	3
HP0819_Osmoprotection protein ProV	3	3
HP0841_Bifunctional phosphopantothenoylcysteine decarboxylase/phosphopantothenate synthase	3	3
HP0957_3-deoxy-D-manno-octulosonic-acid transferase	3	3
HP1043_Homeostatic response regulator HsrA	3	3
HP1045_Acetyl-CoA synthetase AcoE	3	3
HP1058_3-methyl-2-oxobutanoate hydroxymethyltransferase PanB	3	3
HP1066_Outer membrane protein HorD	3	3
HP1092_Flagellar basal-body rod protein FlgG	3	3
HP1170_Glutamine ABC transporter- permease protein GlnP2	3	3
HP1171_Glutamine ABC transporter ATP-binding protein GlnQ	3	3
HP1182_tRNA(Cytosine32)-2-thiocytidine synthetase	3	3
HP1210_Serine O-acetyltransferase	3	3
HP1280_Anthranilate phosphoribosyltransferase	3	3
HP1323_Ribonuclease HII	3	3
HP1431_Ribosomal RNA small subunit methyltransferase A	3	3
HP1448_Ribonuclease P protein component	3	3
HP1456_LPP20 lipoprotein	3	3
HP1573_DNAse TatD	3	3
HP1582_Pyridoxine 5'-phosphate synthase	3	3
HP1583_4-hydroxythreonine-4-phosphate dehydrogenase	3	3
HP1222_D-lactate dehydrogenase	2	57
HP1547_Leucine--tRNA ligase	2	50
HP0779_Bifunctional aconitate hydratase 2/2-methylisocitrate dehydratase AcnB	2	43
HP0969_Cation efflux system protein CzcA	2	42
HP0740_UDP-MurNac-pentapeptide presynthetase MurF	2	40
HP0911_Rep helicase- single-stranded DNA-dependent ATPase	2	37
HP1271_NADH dehydrogenase subunit L	2	36
HP0563_Hypothetical protein HP0563	2	34
HP1422_Isoleucyl-tRNA synthetase	2	34
HP0144_Cbb3-type cytochrome c oxidase subunit I FixN	2	33
HP0176_Fructose-bisphosphate aldolase	2	32
HP0417_Methionyl-tRNA synthetase	2	32
HP0133_Serine transporter SdaC	2	30
HP1034_ATP-binding protein	2	30
HP0421_Type 1 capsular polysaccharide biosynthesis protein J CapJ	2	29
HP1101_Glucose-6-phosphate 1-dehydrogenase G6pD	2	29
HP1248_Ribonuclease R	2	29
HP0182_Lysyl-tRNA synthetase	2	28
HP1110_Pyruvate flavodoxin oxidoreductase subunit alpha PorA	2	28
HP0632_Quinone-reactive Ni/Fe hydrogenase HydB	2	26
HP0659_Chaperone SurA	2	26
HP1041_Flagellar biosynthesis protein FlhA	2	26
HP0163_Delta-aminolevulinic acid dehydratase	2	25
HP0759_Multidrug efflux membrane protein MatE	2	25
HP1205_Elongation factor Tu	2	25
HP0017_ComB4 competence protein	2	24
HP1106_Hypothetical protein HP1106	2	24
HP1175_Cation symporter-2	2	24
HP0364_Ribonucleotide-diphosphate reductase subunit beta	2	23
HP0568_Hypothetical protein HP0568	2	23
HP0111_Heat-inducible transcription repressor HrcA	2	22
HP0169_Collagenase PrtC	2	22
HP1512_Iron-regulated outer membrane protein FrpB4	2	22
HP1526_Exodeoxyribonuclease III ExoA	2	22
HP0041_ComB10 competence protein	2	21
HP0561_3-ketoacyl-ACP reductase	2	21
HP1325_Fumarate hydratase FumC	2	21
HP1532_Glucosamine--fructose-6-phosphate aminotransferase GlmS	2	21
HP0153_Recombinase A RecA	2	20
HP0156_Hypothetical protein HP0156	2	20
HP0226_Sulfite exporter TauE/SafE family protein	2	20
HP0284_Mechanosensitive ion channel membrane protein	2	20
HP0490_Potassium channel protein	2	20
HP0582_Siderophore-mediated iron transport protein TonB1	2	20
HP0640_Poly(A) polymerase	2	20
HP0752_Flagellar capping protein FliD	2	20
HP0834_GTP-binding protein EngA	2	20
HP0844_Phosphomethylpyrimidine kinase ThiD	2	20
HP1172_Glutamine ABC transporter- periplasmic glutamine-binding protein GlnH	2	20
HP0598_Putative 8-amino-7-oxononanoate synthase/2-amino-3-ketobutyrate coenzyme A ligase	2	19
HP0727_tRNA-dihydrouridine synthase B	2	19
HP0739_2-hydroxy-6-oxohepta-2-4-dienoate hydrolase	2	19
HP0778_Hypothetical protein HP0778	2	19
HP0971_Outer membrane protein HefD	2	19
HP1374_ATP-dependent protease ATP-binding subunit ClpX	2	19
HP1488_Drug Exporter-1 (DrugE1)	2	19
HP0055_Sodium/proline symporter PutP	2	18
HP0196_UDP-3-O-[3-hydroxymyristoyl] glucosamine N-acyltransferase	2	18
HP0197_S-adenosylmethionine synthetase	2	18
HP0331_Septum site-determining protein MinD	2	18
HP0862_Pantothenate kinase	2	18
HP1011_Dihydroorotate dehydrogenase 2 PyrD	2	18
HP1039_O-antigen polymerase	2	18
HP1229_Aspartate kinase LysC	2	18
HP1230_DNA replication regulator family protein	2	18
HP1234_Membrane transport protein HP1234	2	18
HP1464_ABC transport system substrate binding protein	2	18
HP0037_NADH-ubiquinone oxidoreductase subunit	2	17
HP0090_Malonyl CoA-acyl carrier protein transacylase	2	17
HP0127_Outer membrane protein HorB	2	17
HP0175_Putative peptidyl-prolyl cis-trans isomerase PpiC	2	17
HP0299_Dipeptide ABC transporter permease DppB	2	17
HP0303_GTPase ObgE	2	17
HP0310_Cyclic imide hydrolase	2	17
HP0391_Purine-binding chemotaxis protein CheW	2	17
HP0577_Bifunctional 5-10-methylene-tetrahydrofolate dehydrogenase/5-10-methylene-tetrahydrofolate cyclohydrolase	2	17
HP0693_Short-chain fatty acids transporter	2	17
HP0757_Carbon-nitrogen hydrolase	2	17
HP1237_Carbamoyl phosphate synthase small subunit	2	17
HP1238_Formamidase AmiF	2	17
HP1262_NADH dehydrogenase subunit C	2	17
HP1539_Ubiquinol cytochrome c oxidoreductase- cytochrome b subunit FbcH	2	17
HP1561_Iron(III) ABC transporter- periplasmic iron-binding protein CeuE1	2	17
HP0018_Hypothetical protein HP0018	2	16
HP0115_Flagellin B FlaB	2	16
HP0569_GTP-dependent nucleic acid-binding protein EngD	2	16
HP0771_Hypothetical protein HP0771	2	16
HP1012_Putative zinc protease PqqE	2	16
HP1181_Multidrug efflux transporter HP1181	2	16
HP1328_Cation efflux system protein CzcB	2	16
HP1368_Type IIS restriction enzyme M2 protein (mod)	2	16
HP1481_Putative nitrilase/cyanide hydratase	2	16
HP1569_Hypothetical protein HP1569	2	16
HP0158_N-linked glycosylation glycosyltransferase	2	15
HP0217_Beta-1-4-N-acetylgalactosamyltransferase	2	15
HP0634_Quinone-reactive Ni/Fe hydrogenase HydD	2	15
HP0864_50S ribosomal protein L22	2	15
HP1259_NAD-dependent deacetylase	2	15
HP1538_Ubiquinol cytochrome c oxidoreductase- cytochrome c1	2	15
HP0013_tRNA (5-methylaminomethyl-2-thiouridylate)-methyltransferase	2	14
HP0050_Adenine specific DNA methyltransferase	2	14
HP0419_tRNA (mo5U34)-methyltransferase	2	14
HP0677_4-Toluene Sulfonate Uptake Permease (TSUP)	2	14
HP0900_Hydrogenase accessory protein HypB	2	14
HP1014_7-alpha-hydroxysteroid dehydrogenase HdhA	2	14
HP1293_DNA-directed RNA polymerase subunit alpha RpoA	2	14
HP1498_Permease	2	14
HP0145_Cbb3-type cytochrome c oxidase subunit II FixO	2	13
HP0179_ABC transporter ATP-binding protein	2	13
HP0224_Bifunctional methionine sulfoxide reductase A/B MrsA	2	13
HP0363_Protein-L-isoaspartate O-methyltransferase	2	13
HP0377_Thiol:disulfide interchange protein	2	13
HP0383_Hypothetical protein HP0383	2	13
HP0741_Histidine triad family protein	2	13
HP0794_ATP-dependent Clp protease proteolytic subunit	2	13
HP0804_Bifunctional 3-4-dihydroxy-2-butanone 4-phosphate synthase/GTP cyclohydrolase II protein	2	13
HP0845_Hydroxyethylthiazole kinase ThiM	2	13
HP1247_DNA polymerase III subunit delta	2	13
HP1255_Preprotein translocase subunit SecG	2	13
HP1282_Anthranilate synthase component I	2	13
wbpB_Hypothetical protein	2	13
HP0043_Mannose-6-phosphate isomerase	2	12
HP0060_Hypothetical protein HP0060	2	12
HP0116_DNA topoisomerase I TopA	2	12
HP0202_3-oxoacyl-[acyl-carrier-protein] synthase 3 FabH	2	12
HP0371_Biotin carboxyl carrier protein AccB	2	12
HP0375_Hypothetical protein HP0375	2	12
HP0579_Kdo hydrolase subunit 1	2	12
HP0687_Ferrous iron transport protein B	2	12
HP0691_Succinyl-CoA-transferase subunit A	2	12
HP0760_Ribonuclease Y	2	12
HP0816_Flagellar motor protein MotB	2	12
HP0826_Lipooligosaccharide 5G8 epitope biosynthesis-associated protein Lex2B	2	12
HP0872_Alkylphosphonate uptake protein	2	12
HP1053_Septum formation inhibitor MinC	2	12
HP1201_50S ribosomal protein L1	2	12
HP1257_Orotate phosphoribosyltransferase PyrE	2	12
HP1367_Type IIS restriction enzyme M1 protein (mod)	2	12
HP1501_Outer membrane protein HorK	2	12
HP0036_Hypothetical protein HP0036	2	11
HP0098_Threonine synthase ThrC	2	11
HP0324_Outer membrane protein HorC	2	11
HP0367_Hypothetical protein HP0367	2	11
HP0729_Hypothetical protein HP0729	2	11
HP0782_Outer membrane protein HofE	2	11
HP0865_Deoxyuridine 5'-triphosphate nucleotidohydrolase	2	11
HP1115_Hypothetical protein HP1115	2	11
HP1147_50S ribosomal protein L19	2	11
HP1158_Pyrroline-5-carboxylate reductase	2	11
HP1261_NADH dehydrogenase subunit B	2	11
HP1278_Tryptophan synthase subunit beta TrpB	2	11
HP1304_50S ribosomal protein L6	2	11
HP1358_Hypothetical protein HP1358	2	11
HP1537_Hypothetical protein HP1537	2	11
HP1559_Flagellar basal body rod protein FlgB	2	11
HP0157_Shikimate kinase	2	10
HP0203_Hypothetical protein HP0203	2	10
HP0333_DNA protecting protein DprA	2	10
HP0384_Hypothetical protein HP0384	2	10
HP0565_Inner membrane protein YkgB	2	10
HP0751_Flagellar protein FlaG	2	10
HP0769_Molybdopterin-guanine dinucleotide biosynthesis protein MobA	2	10
HP0805_Lipooligosaccharide 5G8 epitope biosynthesis-associated protein Lex2B	2	10
HP0860_D-D-heptose 1-7-bisphosphate phosphatase	2	10
HP0927_Heat shock protein HtpX	2	10
HP1028_Hypothetical protein HP1028	2	10
HP1121_Cytosine specific DNA methyltransferase (BSP6IM)	2	10
HP1231_DNA polymerase III subunit delta' HolB	2	10
HP1363_Bifunctional NAD(P)H-hydrate repair enzyme Nnr	2	10
HP1428_Ribosomal RNA large subunit methyltransferase N	2	10
HP1517_Type IIG restriction enzyme R and M protein (ECO57IR)	2	10
HP0021_Lipid A 1-phosphatase	2	9
HP0184_Hypothetical protein HP0184	2	9
HP0204_Hypothetical protein HP0204	2	9
HP0329_NH(3)-dependent NAD(+) synthetase NadE	2	9
HP0372_Deoxycytidine triphosphate deaminase	2	9
HP0571_Ubiquitous DedA transporter family	2	9
HP0615_NAD-dependent DNA ligase LigA	2	9
HP0651_Alpha1-3-fucosyltransferase FutB	2	9
HP0838_Hypothetical protein HP0838	2	9
HP0857_Phosphoheptose isomerase	2	9
HP0871_CDP-diacylglycerol pyrophosphatase	2	9
HP0877_Holliday junction resolvase	2	9
HP0896_Adhesin-binding fucosylated histo-blood group antigen BabB	2	9
HP1086_Hemolysin- Tly	2	9
HP1113_Outer membrane protein HorI	2	9
HP1214_Hypothetical protein HP1214	2	9
HP1217_Hypothetical protein HP1217	2	9
HP1236_Hypothetical protein HP1236	2	9
HP1240_Maf-like protein	2	9
HP1440_Hypothetical protein HP1440	2	9
HP1486_Antibiotic transport system permease	2	9
HP1542_Hypothetical protein HP1542	2	9
Hgd_Hypothetical protein	2	8
HP0077_Peptide chain release factor 1	2	8
HP0321_Guanylate kinase	2	8
HP0618_Adenylate kinase	2	8
HP0735_Xanthine guanine phosphoribosyl transferase Gpt	2	8
HP0824_Thioredoxin TrxA	2	8
HP0868_Modulator of Urease Activity HP0868	2	8
HP1220_ABC transporter ATP-binding protein	2	8
HP1310_30S ribosomal protein S17	2	8
HP1312_50S ribosomal protein L16	2	8
HP1331_Branched-chain amino acid transport protein AzlC	2	8
HP1566_Hypothetical protein HP1566	2	8
HP0084_50S ribosomal protein L13	2	7
HP0304_Hypothetical protein HP0304	2	7
HP0316_Hypothetical protein HP0316	2	7
HP0385_Hypothetical protein HP0385	2	7
HP0827_RNA binding protein	2	7
HP0918_Hypothetical protein HP0918	2	7
HP0938_Hypothetical protein HP0938	2	7
HP1023_Hypothetical protein HP1023	2	7
HP1111_Pyruvate ferredoxin oxidoreductase- beta subunit PorB	2	7
HP1249_Shikimate 5-dehydrogenase	2	7
G181_gp11_Hypothetical protein	2	6
HP0274_Hypothetical protein HP0274	2	6
HP0406_Hypothetical protein HP0406	2	6
HP0573_Putative inner membrane protein HP0573	2	6
HP0575_Peptidase M50	2	6
HP0806_Metalloprotease	2	6
HP0869_Hydrogenase nickel incorporation protein HypA	2	6
HP1029_Hypothetical protein HP1029	2	6
HP1122a_Hypothetical protein HP1122a	2	6
pta_Hypothetical protein	2	6
HP0002_6-7-dimethyl-8-ribityllumazine synthase	2	5
HP0072_Urease subunit beta	2	5
HP0150_Hypothetical protein HP0150	2	5
HP0241_Hypothetical protein HP0241	2	5
HP0259_Exodeoxyribonuclease VII large subunit	2	5
HP0425_Hypothetical protein HP0425	2	5
HP0489_Hypothetical protein HP0489	2	5
HP0562_30S ribosomal protein S21	2	5
HP0681_Hypothetical protein HP0681	2	5
HP0754_Hypothetical protein HP0754	2	5
HP1319_50S ribosomal protein L3	2	5
HP1455_Hypothetical protein HP1455	2	5
HP1483_Ubiquinone/menaquinone biosynthesis methyltransferase	2	5
HP1576_DL-methionine transporter ATP-binding subunit MetN	2	5
HP0230_3-deoxy-manno-octulosonate cytidylyltransferase	2	4
HP0351_Flagellar M-ring protein FliF	2	4
HP0676_Methylated-DNA--protein-cysteine methyltransferase	2	4
HP0792_Sigma-54 interacting protein	2	4
HP0909_Restriction endonuclease Hpy8I	2	4
HP1116_Hypothetical protein HP1116	2	4
HP1317_50S ribosomal protein L23	2	4
HP1344_Magnesium and cobalt transport protein CorA	2	4
HP1369m_adenine-specific DNA methyltransferase	2	4
HP1376_(3R)-hydroxymyristoyl-ACP dehydratase FabZ	2	4
HP0011_Co-chaperonin GroES	2	3
HP0232_Motility protein HP0232	2	3
HP0543_CagF protein	2	3
HP0607_Cytoplasmic pump protein of the hefABC efflux system HefC	2	3
HP0703_Transcriptional activator of flagella proteins FlgR	2	3
HP0814_Thiamin biosynthesis protein ThiF	2	3
HP0892_Addiction module toxin HP0892	2	3
HP0907_Flagellar basal body rod modification protein FlgD	2	3
HP1015_Hypothetical protein HP1015	2	3
HP1019_Serine protease HtrA	2	3
HP1022_5'-3' exonuclease	2	3
HP1038_3-dehydroquinate dehydratase	2	3
HP1050_Homoserine kinase ThrB	2	3
HP1159_Cell filamentation protein	2	3
HP1292_50S ribosomal protein L17	2	3
HP1309_50S ribosomal protein L14	2	3
HP1324_Hypothetical protein HP1324	2	3
HP1387a_Hypothetical protein HP1387a	2	3
HP1438_Putative lipoprotein HP1438	2	3
HP1441_Peptidyl-prolyl cis-trans isomerase PpiB	2	3
HP1469_Outer membrane protein HorJ	2	3
HP1492_NifU-like protein HP1492	2	3
acpP_Hypothetical protein	2	2
cah_Hypothetical protein	2	2
feoA_Hypothetical protein	2	2
fliP_Hypothetical protein	2	2
G181_gp02_Hypothetical protein	2	2
HP0069_Urease accessory protein UreF	2	2
HP0079_Outer membrane protein HorA	2	2
HP0162_Probable transcriptional regulatory protein HP0162	2	2
HP0201_Fatty acid/phospholipid synthesis protein PlsX	2	2
HP0215_Phosphatidate cytidylyltransferase	2	2
HP0252_Outer membrane protein HopF	2	2
HP0256_Flagellar FliJ family protein	2	2
HP0260_Adenine-specific DNA methyltransferase	2	2
HP0262_Endonuclease MjaVIP	2	2
HP0273_Hypothetical protein HP0273	2	2
HP0281_Queuine tRNA-ribosyltransferase	2	2
HP0286_Cell division protein FtsH	2	2
HP0287_Hypothetical protein HP0287	2	2
HP0334_Holliday junction resolvase-like protein	2	2
HP0347_Pseudouridine synthase	2	2
HP0440_DNA topoisomerase I TopA	2	2
HP0441_VirB4-like protein HP0441	2	2
HP0485_Catalase-like protein	2	2
HP0496_Thioesterase family protein	2	2
HP0507_UDP-sugar diphosphatase	2	2
HP0509_Glycolate oxidase- subunit GlcD	2	2
HP0552_Ribosomal RNA small subunit methyltransferase I	2	2
HP0554_Sialidase A	2	2
HP0558_3-oxoacyl-(acyl carrier protein) synthase II	2	2
HP0590_2-oxoglutarate-acceptor oxidoreductase subunit OorB	2	2
HP0595_Disulfide bond formation protein	2	2
HP0608_Putative outer membrane protein HP0608	2	2
HP0614_Hypothetical protein HP0614	2	2
HP0622_Putative membrane protein HP0622	2	2
HP0643_Glutamylglutaminyl-tRNA synthetase	2	2
HP0682_Class IIc Sec-secreted bacteriocin Divergicin A precursor (DvnA)	2	2
HP0724_Anaerobic C4-dicarboxylate transporter	2	2
HP0746_Hypothetical protein HP0746	2	2
HP0815_Flagellar motor protein MotA	2	2
HP0831_Dephospho-CoA kinase CoaE	2	2
HP0929_Geranyltranstransferase IspA	2	2
HP0933_6-carboxy-5-6-7-8-tetrahydropterin synthase	2	2
HP0934_7-carboxy-7-deazaguanine synthase	2	2
HP0966_Hypothetical protein HP0966	2	2
HP1021_Response regulator HP1021	2	2
HP1031_Flagellar motor switch protein FliM	2	2
HP1037_Proline peptidase pepQ	2	2
HP1042_Putative phosphoesterase RecJ-like protein	2	2
HP1049_Hypothetical protein HP1049	2	2
HP1051_Universal bacterial protein YeaZ	2	2
HP1061_Twin arginine-targeting protein translocase TatC	2	2
HP1099_2-keto-3-deoxy-6-phosphogluconate aldolase	2	2
HP1117_Cysteine-rich protein X	2	2
HP1139_SpoOJ regulator Soj	2	2
HP1140_Biotin--protein ligase BirA	2	2
HP1152_Signal recognition particle protein	2	2
HP1153_Valyl-tRNA synthetase	2	2
HP1162_Ubiquitous DedA transporter family	2	2
HP1169_Glutamine ABC transporter- permease protein GlnP1	2	2
HP1184_Multidrug efflux pump VmrA	2	2
HP1185_Sugar efflux transporter SotB	2	2
HP1189_Aspartate-semialdehyde dehydrogenase	2	2
HP1191_ADP-heptose-lps heptosyltransferase II	2	2
HP1264_NADH dehydrogenase I subunit E	2	2
HP1295_30S ribosomal protein S11	2	2
HP1348_1-acyl-sn-glycerol-3-phosphate acyltransferase	2	2
HP1398_Alanine dehydrogenase	2	2
HP1399_Arginase RocF	2	2
HP1401_Putative metal-dependent hydrolase	2	2
HP1424_Hypothetical protein HP1424	2	2
HP1435_Signal peptide protease IV	2	2
HP1436_Hypothetical protein HP1436	2	2
HP1443_4-diphosphocytidyl-2-C-methyl-D-erythritol kinase	2	2
HP1506_Sodium/glutamate symporter GltS	2	2
HP1581_Undecaprenyl phosphate N-acetylglucosaminyltransferase	2	2
HP1266_NADH dehydrogenase subunit G	1	48
HP0870_Flagellar hook protein FlgE	1	39
HP0665_Coproporphyrinogen III oxidase HemN	1	29
HP1362_Replicative DNA helicase DnaB	1	28
HP1300_Preprotein translocase subunit SecY	1	27
HP0396_3-octaprenyl-4-hydroxybenzoate carboxy-lyase	1	26
HP1112_Adenylosuccinate lyase PurB	1	26
HP1272_NADH dehydrogenase subunit M	1	26
HP0306_Glutamate-1-semialdehyde aminotransferase HemL	1	25
HP1466_ABC transporter permease	1	25
HP0183_Serine hydroxymethyltransferase GlyA	1	23
HP1235_Integral membrane protein HP1235	1	23
HP0244_Signal-transducing protein- histidine kinase AtoS	1	22
HP0246_Flagellar basal body P-ring protein FlgI	1	22
HP0970_Nickel-cobalt-cadmium resistance protein NccB	1	22
HP0326_Pseudaminic acid cytidylyltransferase and UDP-2-4-diacetamido-2-4-6-trideoxy-beta-L-altropyranose hydrolase	1	21
HP0405_NifS-like protein	1	21
HP0670_Predicted coding region HP0670	1	21
HP0976_Adenosylmethionine-8-amino-7-oxononanoate aminotransferase	1	21
HP1216_Outer Membrane LPS transport protein LptD	1	21
HP0087_Putative lipoprotein	1	20
HP1429_Polysialic acid capsule expression protein	1	20
HP0044_GDP-D-mannose dehydratase	1	19
HP0195_Enoyl-ACP reductase	1	19
HP0292_Hypothetical protein HP0292	1	19
HP0473_Molybdenum ABC transporter ModA	1	19
HP0585_Endonuclease III	1	19
HP0656_SCO4550 family menaquinone biosynthesis protein	1	19
HP0825_Thioredoxin reductase TrxB	1	19
HP1360_4-hydroxybenzoate polyprenyltransferase UbiA	1	19
HP1375_UDP-N-acetylglucosamine acyltransferase LpxA	1	19
ydiO_Hypothetical protein	1	19
HP0173_Flagellar biosynthesis protein FliR	1	18
HP0567_Autoinducer-2 Exporter (AI-2E)	1	18
HP0707_Ribosomal RNA small subunit methyltransferase H	1	18
HP1010_Polyphosphate kinase	1	18
HP1179_Phosphopentomutase DeoB	1	18
HP0039_ComB9 competence protein	1	17
HP0373_Outer membrane protein HomC	1	17
HP0631_Quinone-reactive Ni/Fe hydrogenase HydA	1	17
HP0662_Ribonuclease III	1	17
HP0014_Valyl-tRNA synthetase	1	16
HP0139_(S)-2-hydroxy-acid oxidase	1	16
HP0318_Heme oxygenase- HugZ family	1	16
HP0395_YggS family pyridoxal phosphate enzyme	1	16
HP0403_Phenylalanyl-tRNA synthetase subunit alpha PheS	1	16
444C_00478_Hypothetical protein	1	15
HP0400_4-hydroxy-3-methylbut-2-enyl diphosphate reductase	1	15
HP1253_Tryptophanyl-tRNA synthetase	1	15
HP1273_NADH dehydrogenase subunit N	1	15
HP1497_Peptidyl-tRNA hydrolase	1	15
HP1585_Flagellar basal body rod protein FlgG	1	15
HP0086_Quinone oxidoreductase	1	14
HP0129_Hypothetical protein HP0129	1	14
HP0137_Hypothetical protein HP0137	1	14
HP0191_Fumarate reductase iron-sulfur subunit FrdB	1	14
HP0610_Putative vacuolating cytotoxin (VacA)-like protein FaaA2	1	14
HP0797_Neuraminyllactose-binding hemagglutinin HpaA	1	14
HP0803_Hypothetical protein HP0803	1	14
HP1013_Dihydrodipicolinate synthase DapA	1	14
565C_00786_Hypothetical protein	1	13
565C_01404_Hypothetical protein	1	13
HP0019_Chemotaxis protein CheV	1	13
HP0147_Cytochrome c oxidase- cbb3-type- subunit III FixP	1	13
HP0240_Octaprenyl-diphosphate synthase IspB	1	13
HP0362_Hypothetical permease HP0362	1	13
HP0576_Signal peptidase I	1	13
HP0920_Ribonuclease 3	1	13
HP1333_Hypothetical protein HP1333	1	13
HP1454_Hypothetical protein HP1454	1	13
565C_00919_Hypothetical protein	1	12
cpoB_Hypothetical protein	1	12
HP0174_Putative Sulfate Transporter CysZ	1	12
HP0328_Tetraacyldisaccharide 4'-kinase	1	12
HP0828_F0F1 ATP synthase subunit A AtpB	1	12
HP0866_Transcription elongation factor GreA	1	12
HP1294_30S ribosomal protein S4	1	12
HP1357_Phosphatidylserine decarboxylase	1	12
HP1564_Outer membrane lipoprotein PlpA	1	12
HP1567_Ribosome biogenesis GTP-binding protein YsxC	1	12
HP0469_Hypothetical protein HP0469	1	11
HP0475_Molybdenum ABC transporter ModD	1	11
HP0633_Quinone-reactive Ni/Fe hydrogenase HydC	1	11
HP0800_Molybdopterin converting factor subunit 2 MoaE	1	11
HP0979_Cell division protein FtsZ	1	11
HP1359_Predicted coding region HP1359	1	11
HP1530_Purine nucleoside phosphorylase PunB	1	11
265A_01462_Hypothetical protein	1	10
565C_01165_Hypothetical protein	1	10
732C_01383_Hypothetical protein	1	10
HP0305_Base-induced polyisoprenoid-binding periplasmic protein	1	10
HP0323_Nuclease NucT	1	10
HP0325_Flagellar basal body L-ring protein FlgH	1	10
HP0718_L-Lysine Exporter LysE	1	10
HP0940_Putative polar amino acid transport system substrate-binding protein	1	10
HP1558_Flagellar basal body rod protein FlgC	1	10
326C_01075_Hypothetical protein	1	9
565C_00785_Hypothetical protein	1	9
565C_00809_Hypothetical protein	1	9
621A_01542_Hypothetical protein	1	9
HP0124_Translation initiation factor IF-3	1	9
HP0149_Hypothetical protein HP0149	1	9
HP0221_Nitrogen fixation protein NfU	1	9
HP0242_Hypothetical protein HP0242	1	9
HP0653_Ferritin	1	9
HP0675_Integrase/recombinase XerC	1	9
HP0755_ThiF family protein	1	9
HP0959_GTP cyclohydrolase I HP0959	1	9
HP1258_Hypothetical protein HP1258	1	9
HP1316_50S ribosomal protein L2	1	9
HP1385_Fructose-1-6-bisphosphatase	1	9
HP1496_50S ribosomal protein L25/general stress protein Ctc	1	9
HP1570_3-deoxy-D-manno-octulosonate 8-phosphate phosphatase	1	9
HP1574_Riboflavin synthase subunit alpha RibC	1	9
565C_00223_Hypothetical protein	1	8
565C_00946_Hypothetical protein	1	8
565C_01551_Hypothetical protein	1	8
HP0038_ComB8 competence protein	1	8
HP0095_Hypothetical protein HP0095	1	8
HP0126_50S ribosomal protein L20	1	8
HP0236_Hypothetical protein HP0236	1	8
HP0276_Indole-3-glycerol phosphate synthase	1	8
HP0635_Hypothetical protein HydE	1	8
HP0661_Ribonuclease H	1	8
HP0802_GTP cyclohydrolase II	1	8
HP0861_Hypothetical protein HP0861	1	8
HP0943_D-amino acid dehydrogenase DadA	1	8
HP1068_Ribosomal protein L11 methyltransferase	1	8
HP1155_UDP-N-acetylglucosamine-N-acetylmuramyl- (pentapeptide) pyrophosphoryl-undecaprenol N- acetylglucosamine transferase	1	8
HP1203_Transcription antitermination protein NusG	1	8
HP1301_50S ribosomal protein L15	1	8
HP1345_Phosphoglycerate kinase	1	8
HP1378_Competence lipoprotein ComL	1	8
HP1380_Prephenate dehydrogenase TyrA	1	8
HP1388_Hypothetical protein HP1388	1	8
HP1546_Hypothetical protein	1	8
565A_00848_Hypothetical protein	1	7
565C_01393_Hypothetical protein	1	7
565C_01513_Hypothetical protein	1	7
HP0132_L-serine ammonia-lyase SdaA- SdaB	1	7
HP0277_Ferredoxin	1	7
HP0361_tRNA pseudouridine synthase A	1	7
HP0549_Glutamate racemase	1	7
HP0584_Flagellar motor switch protein FliN	1	7
HP0647_Hypothetical protein HP0647	1	7
HP0700_Diacylglycerol kinase	1	7
HP0949_rRNA large subunit methyltransferase	1	7
HP1067_Chemotaxis protein CheY	1	7
HP1085_Hypothetical protein HP1085	1	7
HP1148_tRNA (guanine-N(1)-)-methyltransferase	1	7
HP1173_Hypothetical protein HP1173	1	7
HP1200_50S ribosomal protein L10	1	7
HP1451_Hypothetical protein HP1451	1	7
HP1533_FAD-dependent thymidylate synthase ThyX	1	7
HP1557_Flagellar hook-basal body protein FliE	1	7
HP1563_Alkyl hydroperoxide reductase TsaA	1	7
HP1568_Lipopolysaccharide transport periplasmic protein LptA	1	7
HP1572_Regulatory protein DniR	1	7
HP1584_putative DNA-binding/iron metalloprotein/AP endonuclease	1	7
322A_01218_Hypothetical protein	1	6
326C_00844_Hypothetical protein	1	6
565C_00993_Hypothetical protein	1	6
732C_00175_Hypothetical protein	1	6
HP0006_Pantoate-beta-alanine ligase PanC	1	6
HP0015_ComB2 competence protein	1	6
HP0101_Putative membrane protein HP0101	1	6
HP0151_Putative membrane protein HP0151	1	6
HP0245_Uncharacterized protein HP0245	1	6
HP0390_Thiol peroxidase TagD	1	6
HP0398_Hypothetical protein HP0398	1	6
HP0566_Diaminopimelate epimerase DapF	1	6
HP0706_Outer membrane protein HopE	1	6
HP0799_Molybdopterin adenylyltransferase	1	6
HP0944_RutC family protein HP0944	1	6
HP0947_Hypothetical protein HP0947	1	6
HP1165_Tetracycline resistance protein	1	6
HP1246_30S ribosomal protein S6	1	6
HP1339_Biopolymer transport protein ExbB	1	6
HP1406_Biotin synthase BioB	1	6
HP1482_Exodeoxyribonuclease VII small subunit	1	6
120A_01205_Hypothetical protein	1	5
194C_00684_Hypothetical protein	1	5
326A_02378_Hypothetical protein	1	5
444A_01349_Hypothetical protein	1	5
565A_01422_Hypothetical protein	1	5
565C_00727_Hypothetical protein	1	5
HP0074_Lipoprotein signal peptidase	1	5
HP0076_30S ribosomal protein S20	1	5
HP0243_Neutrophil activating protein NapA (bacterioferritin)	1	5
HP0282_Predicted coding region HP0282	1	5
HP0332_Cell division topological specificity factor MinE	1	5
HP0652_Phosphoserine phosphatase SerB	1	5
HP0753_Flagellar protein FliS	1	5
HP0809_Flagellar basal body-associated protein FliL	1	5
HP0923_Outer membrane protein HopK	1	5
HP1052_UDP-3-O-[3-hydroxymyristoyl] N-acetylglucosamine deacetylase	1	5
HP1104_Cinnamyl-alcohol dehydrogenase ELI3-2 Cad	1	5
HP1123_FKBP-type peptidyl-prolyl cis-trans isomerase slyD	1	5
HP1197_30S ribosomal protein S12	1	5
HP1279_Bifunctional indole-3-glycerol phosphate synthase/phosphoribosylanthranilate isomerase	1	5
HP1284_Hypothetical protein HP1284	1	5
HP1290_Nicotinamide mononucleotide transporter PnuC	1	5
HP1296_30S ribosomal protein S13	1	5
HP1298_Translation initiation factor IF-1	1	5
HP1551_Preprotein translocase subunit YajC	1	5
265A_00769_Hypothetical protein	1	4
326A_02701_Hypothetical protein	1	4
439A_01243_Hypothetical protein	1	4
439A_01244_Hypothetical protein	1	4
444A_01549_Hypothetical protein	1	4
495C_00924_Hypothetical protein	1	4
565C_00232_Hypothetical protein	1	4
565C_00950_Hypothetical protein	1	4
565C_01475_Hypothetical protein	1	4
565C_01559_Hypothetical protein	1	4
77A_00832_Hypothetical protein	1	4
93A_00519_Hypothetical protein	1	4
HP0005_Orotidine 5'-phosphate decarboxylase PyrF	1	4
HP0067_Urease accessory protein UreH	1	4
HP0070_Urease accessory protein UreE	1	4
HP0320_Sec-independent protein translocase protein tatA/E-like protein	1	4
HP0389_Superoxide dismutase SodB	1	4
HP0404_HIT family protein	1	4
HP0420_Hypothetical protein HP0420	1	4
HP0833_Hypothetical protein HP0833	1	4
HP0835_DNA-binding protein HU	1	4
HP1202_50S ribosomal protein L11	1	4
HP1223_Hypothetical protein HP1223	1	4
HP1302_30S ribosomal protein S5	1	4
HP1303_50S ribosomal protein L18	1	4
HP1326_Hypothetical protein HP1326	1	4
HP1332_Chaperone protein DnaJ	1	4
HP1418_UDP-N-acetylenolpyruvoylglucosamine reductase	1	4
322C_01250_Hypothetical protein	1	3
326A_01215_Hypothetical protein	1	3
326A_01256_Hypothetical protein	1	3
326A_02016_Hypothetical protein	1	3
326A_02270_Hypothetical protein	1	3
326A_02546_Hypothetical protein	1	3
326A_02677_Hypothetical protein	1	3
326C_00658_Hypothetical protein	1	3
326C_00833_Hypothetical protein	1	3
495A_00854_Hypothetical protein	1	3
495C_01221_Hypothetical protein	1	3
565A_00889_Hypothetical protein	1	3
565C_00237_Hypothetical protein	1	3
565C_00635_Hypothetical protein	1	3
565C_00746_Hypothetical protein	1	3
565C_01195_Hypothetical protein	1	3
565C_01427_Hypothetical protein	1	3
565C_01499_Hypothetical protein	1	3
93A_01056_Hypothetical protein	1	3
HP0034_Aspartate alpha-decarboxylase	1	3
HP0035_Transcriptional regulatory protein	1	3
HP0068_Urease accessory protein UreG	1	3
HP0110_Heat shock protein GrpE	1	3
HP0216_1-deoxy-D-xylulose 5-phosphate reductoisomerase	1	3
HP0218_Phospholipid-binding protein	1	3
HP0374_16S ribosomal RNA methyltransferase RsmE	1	3
HP0564_Predicted coding region HP0564	1	3
HP0650_Family 4 uracil-DNA glycosylase	1	3
HP0801_Molybdopterin converting factor- subunit 1 MoaD	1	3
HP0873_Hypothetical protein HP0873	1	3
HP0935_N-acetyltransferase 8-like protein	1	3
HP1305_30S ribosomal protein S8	1	3
HP1318_50S ribosomal protein L4	1	3
HP1320_30S ribosomal protein S10	1	3
HP1346_Glyceraldehyde-3-phosphate dehydrogenase	1	3
HP1504_O-methyltransferase	1	3
HP1509_Putative glycerol-3-phosphate acyltransferase PlsY	1	3
HP1510_Dihydroneopterin aldolase FolB	1	3
ruvB_Hypothetical protein	1	3
308A_01795_Hypothetical protein	1	2
308A_01874_Hypothetical protein	1	2
308A_02554_Hypothetical protein	1	2
308A_02657_Hypothetical protein	1	2
322C_00791_Hypothetical protein	1	2
322C_01244_Hypothetical protein	1	2
326A_00142_Hypothetical protein	1	2
326A_00148_Hypothetical protein	1	2
326A_00173_Hypothetical protein	1	2
326A_00335_Hypothetical protein	1	2
326A_00462_Hypothetical protein	1	2
326A_00478_Hypothetical protein	1	2
326A_00511_Hypothetical protein	1	2
326A_00712_Hypothetical protein	1	2
326A_01230_Hypothetical protein	1	2
326A_01347_Hypothetical protein	1	2
326A_01361_Hypothetical protein	1	2
326A_01590_Hypothetical protein	1	2
326A_01596_Hypothetical protein	1	2
326A_01635_Hypothetical protein	1	2
326A_01681_Hypothetical protein	1	2
326A_01705_Hypothetical protein	1	2
326A_01835_Hypothetical protein	1	2
326A_02109_Hypothetical protein	1	2
326A_02347_Hypothetical protein	1	2
326A_02405_Hypothetical protein	1	2
326A_03161_Hypothetical protein	1	2
326C_01111_Hypothetical protein	1	2
326C_01411_Hypothetical protein	1	2
326C_01469_Hypothetical protein	1	2
439A_00319_Hypothetical protein	1	2
439A_01268_Hypothetical protein	1	2
439C_01475_Hypothetical protein	1	2
439C_01483_Hypothetical protein	1	2
444A_00561_Hypothetical protein	1	2
444A_00754_Hypothetical protein	1	2
495A_00125_Hypothetical protein	1	2
495A_00546_Hypothetical protein	1	2
495A_01335_Hypothetical protein	1	2
537A_00831_Hypothetical protein	1	2
565A_00456_Hypothetical protein	1	2
565C_00233_Hypothetical protein	1	2
565C_01075_Hypothetical protein	1	2
565C_01121_Hypothetical protein	1	2
565C_01183_Hypothetical protein	1	2
565C_01343_Hypothetical protein	1	2
565C_01469_Hypothetical protein	1	2
565C_01550_Hypothetical protein	1	2
621A_01268_Hypothetical protein	1	2
732A_00278_Hypothetical protein	1	2
732A_00700_Hypothetical protein	1	2
732A_01165_Hypothetical protein	1	2
732A_01396_Hypothetical protein	1	2
77A_00675_Hypothetical protein	1	2
93A_00529_Hypothetical protein	1	2
caeB_Hypothetical protein	1	2
carA_Hypothetical protein	1	2
dcsG_Hypothetical protein	1	2
deaD_Hypothetical protein	1	2
dinB1_Hypothetical protein	1	2
glf_Hypothetical protein	1	2
glgM_Hypothetical protein	1	2
helY_Hypothetical protein	1	2
HP0080_Hypothetical protein HP0080	1	2
HP0105_S-ribosylhomocysteine lyase	1	2
HP0249_Hypothetical protein HP0249	1	2
HP0349_CTP synthetase PyrG	1	2
HP0353_Flagellar assembly protein H- FliH	1	2
HP0408_Hypothetical protein HP0408	1	2
HP0491_50S ribosomal protein L28	1	2
HP0529_CagW protein	1	2
HP0537_CagM protein	1	2
HP0546_CagC protein	1	2
HP0555_Hypothetical protein HP0555	1	2
HP0594_Proton-translocating Cytochrome Oxidase (COX)	1	2
HP0601_Flagellin A- FlaA	1	2
HP0692_Succinyl-CoA-transferase subunit B	1	2
HP0745_Pseudouridine synthase	1	2
HP0756_Hypothetical protein HP0756	1	2
HP0761_5-formyltetrahydrofolate cyclo-ligase	1	2
HP0780_Hypothetical protein HP0780	1	2
HP0895_Hypothetical protein HP0895	1	2
HP0902_Hypothetical protein HP0902	1	2
HP0954_Oxygen-insensitive NADPH nitroreductase	1	2
HP1072_Copper-transporting ATPase CopA	1	2
HP1122_FlgM protein	1	2
HP1183_Sodium/Proton antiporter NapA	1	2
HP1196_30S ribosomal protein S7	1	2
HP1267_NADH dehydrogenase subunit H	1	2
HP1277_Tryptophan synthase subunit alpha TrpA	1	2
HP1334_Hypothetical helicase HP1334	1	2
HP1335_tRNA-specific 2-thiouridylase MnmA	1	2
HP1356_Quinolinate synthetase NadA	1	2
HP1413_NADPH-dependent 7-cyano-7-deazaguanine reductase	1	2
HP1458_Thioredoxin Trx2	1	2
HP1540_Ubiquinol cytochrome c oxidoreductase- Rieske 2Fe-2S subunit FbcF	1	2
HP1575_FlhB-related flagellar biosynthesis protein	1	2
infB_Hypothetical protein	1	2
malL_Hypothetical protein	1	2
mcrC_Hypothetical protein	1	2
miaA_Hypothetical protein	1	2
nadE_Hypothetical protein	1	2
obg_Hypothetical protein	1	2
pknD_Hypothetical protein	1	2
priA_Hypothetical protein	1	2
recG_Hypothetical protein	1	2
tcrY_Hypothetical protein	1	2
trpB_Hypothetical protein	1	2
120A_00127_Hypothetical protein	1	1
120A_00417_Hypothetical protein	1	1
194A_00341_Hypothetical protein	1	1
194A_01262_Hypothetical protein	1	1
194C_00280_Hypothetical protein	1	1
194C_005_Hypothetical protein	1	1
249C_01437_Hypothetical protein	1	1
265C_00077_Hypothetical protein	1	1
265C_00975_Hypothetical protein	1	1
265C_01007_Hypothetical protein	1	1
265C_01016_Hypothetical protein	1	1
265C_01382_Hypothetical protein	1	1
295A_00580_Hypothetical protein	1	1
295A_01271_Hypothetical protein	1	1
308A_01349_Hypothetical protein	1	1
308A_02830_Hypothetical protein	1	1
308A_02948_Hypothetical protein	1	1
308A_03272_Hypothetical protein	1	1
322A_00967_Hypothetical protein	1	1
322A_01395_Hypothetical protein	1	1
322A_01519_Hypothetical protein	1	1
322C_00081_Hypothetical protein	1	1
322C_00276_Hypothetical protein	1	1
322C_00449_Hypothetical protein	1	1
322C_00481_Hypothetical protein	1	1
322C_00683_Hypothetical protein	1	1
322C_00779_Hypothetical protein	1	1
322C_00856_Hypothetical protein	1	1
322C_00916_Hypothetical protein	1	1
322C_00982_Hypothetical protein	1	1
322C_01239_Hypothetical protein	1	1
322C_01240_Hypothetical protein	1	1
322C_01247_Hypothetical protein	1	1
322C_01318_Hypothetical protein	1	1
322C_01336_Hypothetical protein	1	1
322C_01337_Hypothetical protein	1	1
322C_01403_Hypothetical protein	1	1
322C_01411_Hypothetical protein	1	1
322C_01512_Hypothetical protein	1	1
322C_01601_Hypothetical protein	1	1
322C_01602_Hypothetical protein	1	1
326A_00019_Hypothetical protein	1	1
326A_00031_Hypothetical protein	1	1
326A_00050_Hypothetical protein	1	1
326A_00068_Hypothetical protein	1	1
326A_00085_Hypothetical protein	1	1
326A_00145_Hypothetical protein	1	1
326A_00146_Hypothetical protein	1	1
326A_00166_Hypothetical protein	1	1
326A_00185_Hypothetical protein	1	1
326A_00227_Hypothetical protein	1	1
326A_00238_Hypothetical protein	1	1
326A_00282_Hypothetical protein	1	1
326A_00310_Hypothetical protein	1	1
326A_00311_Hypothetical protein	1	1
326A_00321_Hypothetical protein	1	1
326A_00330_Hypothetical protein	1	1
326A_00339_Hypothetical protein	1	1
326A_00348_Hypothetical protein	1	1
326A_00378_Hypothetical protein	1	1
326A_00394_Hypothetical protein	1	1
326A_00424_Hypothetical protein	1	1
326A_00427_Hypothetical protein	1	1
326A_00429_Hypothetical protein	1	1
326A_00437_Hypothetical protein	1	1
326A_00445_Hypothetical protein	1	1
326A_00467_Hypothetical protein	1	1
326A_00473_Hypothetical protein	1	1
326A_00477_Hypothetical protein	1	1
326A_00509_Hypothetical protein	1	1
326A_00547_Hypothetical protein	1	1
326A_00573_Hypothetical protein	1	1
326A_00594_Hypothetical protein	1	1
326A_00632_Hypothetical protein	1	1
326A_00688_Hypothetical protein	1	1
326A_00795_Hypothetical protein	1	1
326A_01196_Hypothetical protein	1	1
326A_01198_Hypothetical protein	1	1
326A_01211_Hypothetical protein	1	1
326A_01214_Hypothetical protein	1	1
326A_01220_Hypothetical protein	1	1
326A_01221_Hypothetical protein	1	1
326A_01258_Hypothetical protein	1	1
326A_01315_Hypothetical protein	1	1
326A_01336_Hypothetical protein	1	1
326A_01340_Hypothetical protein	1	1
326A_01360_Hypothetical protein	1	1
326A_01371_Hypothetical protein	1	1
326A_01480_Hypothetical protein	1	1
326A_01539_Hypothetical protein	1	1
326A_01546_Hypothetical protein	1	1
326A_01565_Hypothetical protein	1	1
326A_01577_Hypothetical protein	1	1
326A_01591_Hypothetical protein	1	1
326A_01592_Hypothetical protein	1	1
326A_01607_Hypothetical protein	1	1
326A_01618_Hypothetical protein	1	1
326A_01620_Hypothetical protein	1	1
326A_01627_Hypothetical protein	1	1
326A_01632_Hypothetical protein	1	1
326A_01669_Hypothetical protein	1	1
326A_01675_Hypothetical protein	1	1
326A_01677_Hypothetical protein	1	1
326A_01703_Hypothetical protein	1	1
326A_01713_Hypothetical protein	1	1
326A_01727_Hypothetical protein	1	1
326A_01728_Hypothetical protein	1	1
326A_01817_Hypothetical protein	1	1
326A_01836_Hypothetical protein	1	1
326A_01909_Hypothetical protein	1	1
326A_01942_Hypothetical protein	1	1
326A_02020_Hypothetical protein	1	1
326A_02050_Hypothetical protein	1	1
326A_02064_Hypothetical protein	1	1
326A_02081_Hypothetical protein	1	1
326A_02087_Hypothetical protein	1	1
326A_02089_Hypothetical protein	1	1
326A_02115_Hypothetical protein	1	1
326A_02116_Hypothetical protein	1	1
326A_02141_Hypothetical protein	1	1
326A_02180_Hypothetical protein	1	1
326A_02278_Hypothetical protein	1	1
326A_02279_Hypothetical protein	1	1
326A_02280_Hypothetical protein	1	1
326A_02285_Hypothetical protein	1	1
326A_02288_Hypothetical protein	1	1
326A_02298_Hypothetical protein	1	1
326A_02321_Hypothetical protein	1	1
326A_02343_Hypothetical protein	1	1
326A_02351_Hypothetical protein	1	1
326A_02354_Hypothetical protein	1	1
326A_02361_Hypothetical protein	1	1
326A_02399_Hypothetical protein	1	1
326A_02529_Hypothetical protein	1	1
326A_02531_Hypothetical protein	1	1
326A_02572_Hypothetical protein	1	1
326A_02574_Hypothetical protein	1	1
326A_02658_Hypothetical protein	1	1
326A_02689_Hypothetical protein	1	1
326A_02693_Hypothetical protein	1	1
326A_02700_Hypothetical protein	1	1
326A_02703_Hypothetical protein	1	1
326A_02723_Hypothetical protein	1	1
326A_02989_Hypothetical protein	1	1
326A_03160_Hypothetical protein	1	1
326A_03236_Hypothetical protein	1	1
326C_00033_Hypothetical protein	1	1
326C_00128_Hypothetical protein	1	1
326C_00197_Hypothetical protein	1	1
326C_00352_Hypothetical protein	1	1
326C_00368_Hypothetical protein	1	1
326C_00384_Hypothetical protein	1	1
326C_00590_Hypothetical protein	1	1
326C_00644_Hypothetical protein	1	1
326C_00739_Hypothetical protein	1	1
326C_00815_Hypothetical protein	1	1
326C_01054_Hypothetical protein	1	1
326C_01224_Hypothetical protein	1	1
326C_01367_Hypothetical protein	1	1
326C_01382_Hypothetical protein	1	1
326C_01383_Hypothetical protein	1	1
326C_01463_Hypothetical protein	1	1
439A_00435_Hypothetical protein	1	1
439A_00775_Hypothetical protein	1	1
439A_01139_Hypothetical protein	1	1
439A_01140_Hypothetical protein	1	1
439A_01239_Hypothetical protein	1	1
439A_01241_Hypothetical protein	1	1
439A_01249_Hypothetical protein	1	1
439A_01253_Hypothetical protein	1	1
439C_01246_Hypothetical protein	1	1
439C_01366_Hypothetical protein	1	1
439C_01384_Hypothetical protein	1	1
439C_01478_Hypothetical protein	1	1
439C_01511_Hypothetical protein	1	1
439C_01526_Hypothetical protein	1	1
439C_01530_Hypothetical protein	1	1
444A_00229_Hypothetical protein	1	1
444A_00502_Hypothetical protein	1	1
444A_00617_Hypothetical protein	1	1
444A_00626_Hypothetical protein	1	1
444A_00736_Hypothetical protein	1	1
444A_00748_Hypothetical protein	1	1
444A_00749_Hypothetical protein	1	1
444C_00164_Hypothetical protein	1	1
444C_01550_Hypothetical protein	1	1
45A_01469_Hypothetical protein	1	1
495A_00050_Hypothetical protein	1	1
495A_00105_Hypothetical protein	1	1
495A_00145_Hypothetical protein	1	1
495A_00235_Hypothetical protein	1	1
495A_00436_Hypothetical protein	1	1
495A_00737_Hypothetical protein	1	1
495A_00755_Hypothetical protein	1	1
495A_00886_Hypothetical protein	1	1
495A_00947_Hypothetical protein	1	1
495A_01062_Hypothetical protein	1	1
495A_01293_Hypothetical protein	1	1
495A_01294_Hypothetical protein	1	1
495A_01503_Hypothetical protein	1	1
495C_00255_Hypothetical protein	1	1
495C_00298_Hypothetical protein	1	1
495C_00391_Hypothetical protein	1	1
495C_00392_Hypothetical protein	1	1
495C_00478_Hypothetical protein	1	1
495C_00603_Hypothetical protein	1	1
495C_00828_Hypothetical protein	1	1
495C_01111_Hypothetical protein	1	1
495C_01488_Hypothetical protein	1	1
537A_00946_Hypothetical protein	1	1
537A_01548_Hypothetical protein	1	1
565A_00457_Hypothetical protein	1	1
565A_00596_Hypothetical protein	1	1
565A_00808_Hypothetical protein	1	1
565A_00813_Hypothetical protein	1	1
565A_01381_Hypothetical protein	1	1
565A_01386_Hypothetical protein	1	1
565A_01459_Hypothetical protein	1	1
565C_00041_Hypothetical protein	1	1
565C_00186_Hypothetical protein	1	1
565C_00263_Hypothetical protein	1	1
565C_00337_Hypothetical protein	1	1
565C_00374_Hypothetical protein	1	1
565C_00583_Hypothetical protein	1	1
565C_00741_Hypothetical protein	1	1
565C_00747_Hypothetical protein	1	1
565C_00931_Hypothetical protein	1	1
565C_01266_Hypothetical protein	1	1
565C_01426_Hypothetical protein	1	1
565C_01440_Hypothetical protein	1	1
565C_01520_Hypothetical protein	1	1
565C_01584_Hypothetical protein	1	1
565C_01606_Hypothetical protein	1	1
565C_01616_Hypothetical protein	1	1
621A_00328_Hypothetical protein	1	1
621A_00414_Hypothetical protein	1	1
621A_01412_Hypothetical protein	1	1
732A_00010_Hypothetical protein	1	1
732A_00730_Hypothetical protein	1	1
732A_00821_Hypothetical protein	1	1
732A_00954_Hypothetical protein	1	1
732A_01015_Hypothetical protein	1	1
732A_01175_Hypothetical protein	1	1
732A_01395_Hypothetical protein	1	1
732A_01427_Hypothetical protein	1	1
732A_01497_Hypothetical protein	1	1
77A_00650_Hypothetical protein	1	1
77A_01005_Hypothetical protein	1	1
77C_01498_Hypothetical protein	1	1
93A_00304_Hypothetical protein	1	1
93A_00520_Hypothetical protein	1	1
93A_00527_Hypothetical protein	1	1
93A_00703_Hypothetical protein	1	1
93A_00706_Hypothetical protein	1	1
93A_00763_Hypothetical protein	1	1
93A_00764_Hypothetical protein	1	1
93A_00808_Hypothetical protein	1	1
93A_01107_Hypothetical protein	1	1
93A_01285_Hypothetical protein	1	1
93A_01286_Hypothetical protein	1	1
93A_01287_Hypothetical protein	1	1
93A_01290_Hypothetical protein	1	1
93A_01297_Hypothetical protein	1	1
93A_01551_Hypothetical protein	1	1
93A_01580_Hypothetical protein	1	1
93C_01042_Hypothetical protein	1	1
accD5_Hypothetical protein	1	1
arcA_Hypothetical protein	1	1
atpB_Hypothetical protein	1	1
betC_Hypothetical protein	1	1
btuD_Hypothetical protein	1	1
C694_RS05525_Hypothetical protein	1	1
ccpA_Hypothetical protein	1	1
chuR_Hypothetical protein	1	1
clcA_Hypothetical protein	1	1
clsA_Hypothetical protein	1	1
cmoM_Hypothetical protein	1	1
COQ5_Hypothetical protein	1	1
ctpE_Hypothetical protein	1	1
degA_Hypothetical protein	1	1
deoR_Hypothetical protein	1	1
dinG_Hypothetical protein	1	1
disA_Hypothetical protein	1	1
dnaA_Hypothetical protein	1	1
dnaG_Hypothetical protein	1	1
ecfT_Hypothetical protein	1	1
ecoRIR_Hypothetical protein	1	1
fabR_Hypothetical protein	1	1
fatB_Hypothetical protein	1	1
fhs_Hypothetical protein	1	1
fixB_Hypothetical protein	1	1
fkbP_Hypothetical protein	1	1
ftsH_Hypothetical protein	1	1
ftsW_Hypothetical protein	1	1
ftsX_Hypothetical protein	1	1
G181_gp12_Hypothetical protein	1	1
G181_gp14_Hypothetical protein	1	1
G181_gp29_Hypothetical protein	1	1
G181_gp30_Hypothetical protein	1	1
gatD_Hypothetical protein	1	1
glcU_Hypothetical protein	1	1
glgB_Hypothetical protein	1	1
glgC_Hypothetical protein	1	1
glgE1_Hypothetical protein	1	1
glpK_Hypothetical protein	1	1
HP0010_Chaperonin GroEL	1	1
HP0016_ComB3 competence protein	1	1
HP0027_Isocitrate dehydrogenase	1	1
HP0032_ATP-dependent Clp protease adapter protein ClpS	1	1
HP0057_Hypothetical protein HP0057	1	1
HP0059_Hypothetical protein HP0059	1	1
HP0062_Hypothetical protein HP0062	1	1
HP0064_Cell division-related protein	1	1
HP0083_30S ribosomal protein S9	1	1
HP0085_Hypothetical protein HP0085	1	1
HP0091_Type II restriction enzyme R protein HsdR	1	1
HP0096_2-hydroxyacid dehydrogenase	1	1
HP0125_50S ribosomal protein L35	1	1
HP0146_Cytochrome c oxidase- cbb3-type- FixQ	1	1
HP0148_Hypothetical protein HP0148	1	1
HP0167_Hypothetical protein HP0167	1	1
HP0199_Hypothetical protein HP0199	1	1
HP0200_50S ribosomal protein L32	1	1
HP0231_Disulfide isomerase	1	1
HP0263_Adenine specific DNA methyltransferase	1	1
HP0265_Cytochrome c biogenesis protein CcdA	1	1
HP0269_(dimethylallyl)adenosine tRNA methylthiotransferase	1	1
HP0272_Hypothetical protein HP0272	1	1
HP0280_Lipid A biosynthesis lauroyl acyltransferase	1	1
HP0288_Hypothetical protein HP0288	1	1
HP0296_50S ribosomal protein L21	1	1
HP0297_50S ribosomal protein L27	1	1
HP0308_Hypothetical protein HP0308	1	1
HP0309_Putative N-carbamoyl-D-amino acid amidohydrolase	1	1
HP0311_Hypothetical protein HP0311	1	1
HP0312_ATP-binding protein	1	1
HP0337_Hypothetical protein HP0337	1	1
HP0358_Putative outer membrane protein HP0358	1	1
HP0442_VirB3 type IV secretion protein HP0442	1	1
HP0446_Putative pZ1b HP0446	1	1
HP0449_Hypothetical protein HP0449	1	1
HP0453_Hypothetical protein HP0453	1	1
HP0480_GTP-binding protein TypA	1	1
HP0495_Hypothetical protein HP0495	1	1
HP0515_ATP-dependent protease subunit HslV	1	1
HP0516_ATP-dependent protease ATP-binding subunit HslU	1	1
HP0517_GTP-binding protein Era	1	1
HP0522_Cag pathogenicity island protein Cag3	1	1
HP0523_Cag pathogenicity island protein Cag4	1	1
HP0524_Cag pathogenicity island protein Cag5	1	1
HP0528_CagX protein	1	1
HP0534_CagS protein	1	1
HP0538_CagN protein	1	1
HP0545_CagD protein	1	1
HP0556_Hypothetical protein HP0556	1	1
HP0559_Acyl carrier protein AcpP	1	1
HP0587_Aminodeoxychorismate lyase	1	1
HP0591_2-oxoglutarate-acceptor oxidoreductase subunit OorC	1	1
HP0592_Type III restriction enzyme	1	1
HP0596_Tumor necrosis factor alpha-inducing protein	1	1
HP0606_Membrane fusion protein of the hefABC efflux system HefB	1	1
HP0630_Modulator of drug activity MdaB	1	1
HP0644_Proton-translocating hydrogenase	1	1
HP0702_Hypothetical protein HP0702	1	1
HP0708_Hypothetical protein HP0708	1	1
HP0721_High-affinity zinc transporter periplasmic component	1	1
HP0723_L-asparaginase II	1	1
HP0728_tRNA(Ile)-lysidine synthase	1	1
HP0733_Hypothetical protein HP0733	1	1
HP0747_tRNA (guanine-N(7)-)-methyltransferase	1	1
HP0762_Hypothetical protein HP0762	1	1
HP0765_Hypothetical protein HP0765	1	1
HP0793_Peptide deformylase	1	1
HP0808_4'-phosphopantetheinyl transferase	1	1
HP0811_Dihydroneopterin aldolase	1	1
HP0812_Hypothetical protein HP0812	1	1
HP0820_Hypothetical protein HP0820	1	1
HP0840_UDP-N-acetylglucosamine 4-6-dehydratase	1	1
HP0875_Catalase KatA	1	1
HP0880_Hypothetical protein HP0880	1	1
HP0883_Holliday junction DNA helicase RuvA	1	1
HP0898_Hydrogenase expression/formation protein HypD	1	1
HP0903m_Acetate kinase	1	1
HP0952_Competence/damage-inducible protein CinA	1	1
HP0967_Virulence associated protein D VapD	1	1
HP0983_Mechanosensitive channel MscS	1	1
HP0994_Hypothetical protein HP0994	1	1
HP1000_ParA accessory protein	1	1
HP1002_Hypothetical protein HP1002	1	1
HP1005_PZ11b	1	1
HP1006_Conjugal transfer protein TraG	1	1
HP1016_Phosphatidylglycerophosphate synthase PgsA	1	1
HP1025_Heat shock protein HspR	1	1
HP1036_2-amino-4-hydroxy-6- hydroxymethyldihydropteridine pyrophosphokinase	1	1
HP1040_30S ribosomal protein S15	1	1
HP1047_Ribosome-binding factor A	1	1
HP1055_Hypothetical protein HP1055	1	1
HP1059_Holliday junction DNA helicase RuvB	1	1
HP1060_Sec-independent translocase TatB	1	1
HP1062_S-adenosylmethionine:tRNA ribosyltransferase-isomerase	1	1
HP1073_Copper ion binding protein CopB	1	1
HP1075_Purine nucleoside phosphorylase HP1075	1	1
HP1076_Hypothetical protein HP1076	1	1
HP1077_High-affinity nickel-transport protein NixA	1	1
HP1081_Hypothetical protein HP1081	1	1
HP1120_Hypothetical protein HP1120	1	1
HP1126_Translocation protein TolB	1	1
HP1131_F0F1 ATP synthase subunit epsilon- AtpC	1	1
HP1132_F0F1 ATP synthase subunit beta- AtpD	1	1
HP1133_F0F1 ATP synthase subunit gamma- AtpG	1	1
HP1134_F0F1 ATP synthase subunit alpha- AtpA	1	1
HP1143_Hypothetical protein HP1143	1	1
HP1161_Flavodoxin FldA	1	1
HP1163_Cation transport subunit for cbb3-type oxidase FixS	1	1
HP1190_Histidyl-tRNA synthetase	1	1
HP1204_50S ribosomal protein L33	1	1
HP1207_Haloacid dehalogenase	1	1
HP1208_Site-specific DNA-methyltransferase	1	1
HP1233_Hypothetical protein HP1233	1	1
HP1245_single-stranded DNA-binding protein	1	1
HP1276_Hypothetical protein HP1276	1	1
HP1283_Hypothetical protein HP1283	1	1
HP1285_Acid phosphatase lipoprotein	1	1
HP1286_Secreted protein HP1286	1	1
HP1297_50S ribosomal protein L36	1	1
HP1314_50S ribosomal protein L22	1	1
HP1337_Nicotinate (nicotinamide) nucleotide adenylyltransferase NadD	1	1
HP1351_Type II restriction endonuclease	1	1
HP1377_flagellar assembly protein FliW	1	1
HP1384_Hypothetical protein HP1384	1	1
HP1393_DNA repair protein RecN	1	1
HP1395_Outer membrane protein HorL	1	1
HP1402_Type I restriction enzyme R protein HsdR	1	1
HP1411_Hypothetical protein HP1411	1	1
HP1419_Flagellar biosynthesis protein FliQ	1	1
HP1420_Flagellum-specific ATP synthase FliI	1	1
HP1423_Putative RNA binding protein	1	1
HP1433_Hypothetical protein HP1433	1	1
HP1437_Predicted coding region HP1437	1	1
HP1444_SsrA-binding protein	1	1
HP1449_Putative membrane protein insertion efficiency factor	1	1
HP1459_Pseudouridine synthase RluB	1	1
HP1462_Secreted protein involved in flagellar motility HP1462	1	1
HP1473_Amidophosphoribosyltransferase	1	1
HP1474_Thymidylate kinase	1	1
HP1477_Flagellar basal body P-ring biosynthesis protein FlgA	1	1
HP1499_Hypothetical restriction endonuclease HP1499	1	1
HP1505_Diaminohydroxyphosphoribosylaminopyrimidine deaminase/5-amino-6-(5-phosphoribosylamino)uracil reductase	1	1
HP1507_Saccharopine dehydrogenase	1	1
HP1508_Ferrodoxin-like protein	1	1
HP1534_IS605 transposase TnpB	1	1
HP1549_Preprotein translocase subunit SecF	1	1
HP1565_Penicillin-binding protein 2	1	1
HP1578_LPS biosynthesis protein	1	1
HP1579_Hypothetical protein HP1579	1	1
htpG_Hypothetical protein	1	1
iclR_Hypothetical protein	1	1
ideR_Hypothetical protein	1	1
idnD_Hypothetical protein	1	1
ilvB1_Hypothetical protein	1	1
kgd_Hypothetical protein	1	1
leuS_Hypothetical protein	1	1
ligA_Hypothetical protein	1	1
lptD_Hypothetical protein	1	1
malF_Hypothetical protein	1	1
malP_Hypothetical protein	1	1
malQ_Hypothetical protein	1	1
mcrB_Hypothetical protein	1	1
menD_Hypothetical protein	1	1
menF_Hypothetical protein	1	1
metF_Hypothetical protein	1	1
mfd_Hypothetical protein	1	1
mntR_Hypothetical protein	1	1
moaE2_Hypothetical protein	1	1
mscL_Hypothetical protein	1	1
mtrB_Hypothetical protein	1	1
murJ_Hypothetical protein	1	1
nagC_Hypothetical protein	1	1
nanK_Hypothetical protein	1	1
nfrA1_Hypothetical protein	1	1
norW_Hypothetical protein	1	1
nplT_Hypothetical protein	1	1
nrdD_Hypothetical protein	1	1
nudC_Hypothetical protein	1	1
oppA_Hypothetical protein	1	1
opuBA_Hypothetical protein	1	1
pafA_Hypothetical protein	1	1
pcm_Hypothetical protein	1	1
pepN_Hypothetical protein	1	1
psaA_Hypothetical protein	1	1
purB_Hypothetical protein	1	1
rarD_Hypothetical protein	1	1
rbsA_Hypothetical protein	1	1
recO_Hypothetical protein	1	1
rhtA_Hypothetical protein	1	1
ricR_Hypothetical protein	1	1
rodA_Hypothetical protein	1	1
rpoB_Hypothetical protein	1	1
rsgA_Hypothetical protein	1	1
rutG_Hypothetical protein	1	1
secD_Hypothetical protein	1	1
srmB_Hypothetical protein	1	1
tag_Hypothetical protein	1	1
tagU_Hypothetical protein	1	1
tatA_Hypothetical protein	1	1
tilS_Hypothetical protein	1	1
topA_Hypothetical protein	1	1
wbbD_Hypothetical protein	1	1
xylB_Hypothetical protein	1	1
ydfJ_Hypothetical protein	1	1
ydjA_Hypothetical protein	1	1
yeaD_Hypothetical protein	1	1
yesO_Hypothetical protein	1	1
ylbL_Hypothetical protein	1	1
yneA_Hypothetical protein	1	1
znuA_Hypothetical protein	1	1
