# Supplementary material for: Genomic diversity of Helicobacter pylori populations from different regions of the human stomach
Source: Gut Microbes. 2022 Dec 5;14(1):2152306. doi: 10.1080/19490976.2022.2152306 (PMC9728471; doi:10.1080/19490976.2022.2152306)
Supplement: Supplemental Material [file KGMI_A_2152306_SM1608.zip › SupplTable3.xlsx]

## Sheet: Sheet1
	45A	45C	77A	77C	93A	93C	120A	120C	194A	194C	249C	265A	265C	295A	295C	308A	308C	322A	322C	326A	326C	439A	439C	444A	444C	495A	495C	537A	565A	565C	621A	732A	732C	Total:	Average:
Total number of common allelic SNPs within population sweeps	2	1	7	3	183	1	2	1	3	7	6	4	6	6	6	7	1	2	39	1	1	63	2	3	10	5	60	11	6	7362	2	91	16	7920	240
Total number of minor allelic SNPs within population sweeps	20	21	33	31	223	3	15	8	10	23	37	70	109	44	30	36	20	36	312	550	424	120	75	181	97	208	171	35	452	12049	82	906	61	16492	499.758
Total number of MNPs	5	2	5	4	1	3	2	6	1	2	8	3	4	0	5	2	6	3	2	0	0	4	0	7	7	4	8	5	4	791	20	33	11	958	29.0303
Total number of patient specific between stomach location alignment SNPs from population consensus assembled genomes	217	217	143	143	57	57	73	73	13	13	N/A	62	62	7	7	1	1	190	190	7	7	8	8	68	68	14	14	N/A	691	691	N/A	925	925	4952	165.067
Estimation of length of colonisation in years using mutation rate (2.5 × 10−5)	0.479616	0.503597	0.791367	0.743405	5.34772	0.0719424	0.359712	0.191847	0.239808	0.551559	0.88729	1.67866	2.61391	1.05516	0.719424	0.863309	0.479616	0.863309	7.48201	13.1894	10.1679	2.8777	1.79856	4.34053	2.32614	4.98801	4.10072	0.839329	10.8393	288.945	1.96643	21.7266	1.46283	395.492	3.08734
